# Supplementary material for: Revision of the endemic Afrotropical genus Tetractenion (Hymenoptera, Ichneumonidae) with an identification key to genera of Banchinae for the region
Source: Zookeys. 2020 Dec 30;1007:49–84. doi: 10.3897/zookeys.1007.55543 (PMC9425550; doi:10.3897/zookeys.1007.55543)
Supplement: XML Treatment for Tetractenion [file zookeys.1007.55543-treatment1.xml]

<!DOCTYPE tp:taxon-treatment
  PUBLIC "-//TaxonX//DTD Taxonomic Treatment Publishing DTD v0 20100105//EN" "tax-treatment-NSO.dtd">
<tp:taxon-treatment xmlns:tp="http://www.plazi.org/taxpub"><tp:treatment-meta><kwd-group><label>Taxon classification</label><kwd>
                <named-content content-type="kingdom">Animalia</named-content>
              </kwd><kwd>
                <named-content content-type="order">Hymenoptera</named-content>
              </kwd><kwd>
                <named-content content-type="family">Ichneumonidae</named-content>
              </kwd></kwd-group><mixed-citation publication-type="journal"><person-group><name><surname>Berry</surname><given-names>Terry Reynolds</given-names></name><name><surname>van Noort</surname><given-names>Simon</given-names></name></person-group><article-title>Revision of the endemic Afrotropical genus <italic><tp:taxon-name><tp:taxon-name-part taxon-name-part-type="genus" reg="Tetractenion">Tetractenion</tp:taxon-name-part></tp:taxon-name></italic> (<tp:taxon-name><tp:taxon-name-part taxon-name-part-type="order">Hymenoptera</tp:taxon-name-part></tp:taxon-name>, <tp:taxon-name><tp:taxon-name-part taxon-name-part-type="family">Ichneumonidae</tp:taxon-name-part></tp:taxon-name>) with an identification key to genera of <tp:taxon-name><tp:taxon-name-part taxon-name-part-type="subfamily">Banchinae</tp:taxon-name-part></tp:taxon-name> for the region</article-title><source>Zookeys</source><day>30</day><month>12</month><year>2020</year><volume>1007</volume><fpage>49</fpage><lpage>84</lpage><pub-id pub-id-type="doi">10.3897/zookeys.1007.55543</pub-id></mixed-citation></tp:treatment-meta><tp:nomenclature><tp:taxon-name>
              <object-id xmlns:xlink="http://www.w3.org/1999/xlink" content-type="arpha" xlink:type="simple">936C2604-C3E2-5A6E-A4FE-76721892F599</object-id>
              <tp:taxon-name-part taxon-name-part-type="genus" reg="Tetractenion">Tetractenion</tp:taxon-name-part>
            </tp:taxon-name><tp:taxon-authority>Seyrig, 1932</tp:taxon-authority><tp:nomenclature-citation-list><tp:nomenclature-citation><tp:taxon-name>
                  <tp:taxon-name-part taxon-name-part-type="genus" reg="Tetractenion">Tetractenion</tp:taxon-name-part>
                </tp:taxon-name><comment>Seyrig, 1932, Mém. Acad. Malgache 11: 167. Type: <tp:taxon-name><tp:taxon-name-part taxon-name-part-type="genus" reg="Tetractenion">Tetractenion</tp:taxon-name-part><tp:taxon-name-part taxon-name-part-type="species" reg="acaule">acaule</tp:taxon-name-part></tp:taxon-name> Seyrig. Monobasic.</comment></tp:nomenclature-citation></tp:nomenclature-citation-list></tp:nomenclature><tp:treatment-sec sec-type="diagnosis" id="SECID0EWMAG"><title>Diagnosis</title><p>(updated from <xref ref-type="bibr" rid="B38">Townes 1969</xref>). Fore wing 6.4–10 mm long. Body of moderate proportions, the hind legs long. Frons unarmed. Head with three lobes on the face, tentorial pits deep; clypeus small, laterally convex with declivity, apically invaginated, with clypeal edge convex. Antennae long and slender, apically tapered. Teeth of mandible both triangular, the lower tooth longer than the upper tooth. Labium not elongate. Occipital carina joining hypostomal carina at the base of mandible. Epicnemial carina present and ending at anterior edge of mesopleuron. Apex of scutellum rounded, notauli present. Propodeum weakly convex, often with transverse wrinkling and with a posterior transverse carina and lateral longitudinal carinae present, but faint or reduced. Pro-and meso-tarsal claws pectinate to apex, meta-tarsal claws pectinate or simple. Areolet is often large and rhomboidal with a short stalk, receiving 2m-cu at center. Fore wing with cu-a opposite 1A or a little distad, ramellus present or absent on 1m-cu. Hind wing with Cu1 shorter than cu-a such that Cu2 arises above the middle of these combined veins. Metasomal tergite I without dorsolateral carinae. Epipleura of tergites II and III ca. 0.15× as wide as long. Posterior third of metasoma moderately laterally compressed. Ovipositor sheath ca. 0.1–0.2× as long as hind tibia.</p></tp:treatment-sec><tp:treatment-sec sec-type="biology" id="SECID0EANAG"><title>Biology.</title><p>Unknown.</p></tp:treatment-sec><tp:treatment-sec sec-type="distribution" id="SECID0EFNAG"><title>Distribution.</title><p>Angola, Cameroon, Democratic Republic of Congo, Kenya, Madagascar, Namibia, Nigeria, South Africa.</p></tp:treatment-sec><ref-list><ref id="B38"><mixed-citation xmlns:xlink="http://www.w3.org/1999/xlink" xlink:type="simple"><person-group><name name-style="western"><surname>Townes</surname><given-names>HK</given-names></name></person-group> (<year>1969</year>) <article-title>Genera of <tp:taxon-name><tp:taxon-name-part taxon-name-part-type="family">Ichneumonidae</tp:taxon-name-part></tp:taxon-name>, Part 3 (<tp:taxon-name><tp:taxon-name-part taxon-name-part-type="subfamily">Lycorininae</tp:taxon-name-part></tp:taxon-name>, <tp:taxon-name><tp:taxon-name-part taxon-name-part-type="subfamily">Banchinae</tp:taxon-name-part></tp:taxon-name>, <tp:taxon-name><tp:taxon-name-part taxon-name-part-type="subfamily">Scolobatinae</tp:taxon-name-part></tp:taxon-name>, <tp:taxon-name><tp:taxon-name-part taxon-name-part-type="subfamily">Porizontinae</tp:taxon-name-part></tp:taxon-name>).</article-title><source>Memoirs of the American Entomological Institute</source><volume>13</volume>: <fpage>1</fpage>–<lpage>307</lpage>.</mixed-citation></ref></ref-list></tp:taxon-treatment>
