# Supplementary material for: Revision of the endemic Afrotropical genus Tetractenion (Hymenoptera, Ichneumonidae) with an identification key to genera of Banchinae for the region
Source: Zookeys. 2020 Dec 30;1007:49–84. doi: 10.3897/zookeys.1007.55543 (PMC9425550; doi:10.3897/zookeys.1007.55543)
Supplement: XML Treatment for Tetractenion acaule [file zookeys.1007.55543-treatment2.xml]

<!DOCTYPE tp:taxon-treatment
  PUBLIC "-//TaxonX//DTD Taxonomic Treatment Publishing DTD v0 20100105//EN" "tax-treatment-NSO.dtd">
<tp:taxon-treatment xmlns:tp="http://www.plazi.org/taxpub"><tp:treatment-meta><kwd-group><label>Taxon classification</label><kwd>
                <named-content content-type="kingdom">Animalia</named-content>
              </kwd><kwd>
                <named-content content-type="order">Hymenoptera</named-content>
              </kwd><kwd>
                <named-content content-type="family">Ichneumonidae</named-content>
              </kwd></kwd-group><mixed-citation publication-type="journal"><person-group><name><surname>Berry</surname><given-names>Terry Reynolds</given-names></name><name><surname>van Noort</surname><given-names>Simon</given-names></name></person-group><article-title>Revision of the endemic Afrotropical genus <italic><tp:taxon-name><tp:taxon-name-part taxon-name-part-type="genus" reg="Tetractenion">Tetractenion</tp:taxon-name-part></tp:taxon-name></italic> (<tp:taxon-name><tp:taxon-name-part taxon-name-part-type="order">Hymenoptera</tp:taxon-name-part></tp:taxon-name>, <tp:taxon-name><tp:taxon-name-part taxon-name-part-type="family">Ichneumonidae</tp:taxon-name-part></tp:taxon-name>) with an identification key to genera of <tp:taxon-name><tp:taxon-name-part taxon-name-part-type="subfamily">Banchinae</tp:taxon-name-part></tp:taxon-name> for the region</article-title><source>Zookeys</source><day>30</day><month>12</month><year>2020</year><volume>1007</volume><fpage>49</fpage><lpage>84</lpage><pub-id pub-id-type="doi">10.3897/zookeys.1007.55543</pub-id></mixed-citation></tp:treatment-meta><tp:nomenclature><tp:taxon-name>
              <object-id xmlns:xlink="http://www.w3.org/1999/xlink" content-type="arpha" xlink:type="simple">C9C92FC1-C345-57A2-B7A5-1C7FA3FB8613</object-id>
              <tp:taxon-name-part taxon-name-part-type="genus" reg="Tetractenion">Tetractenion</tp:taxon-name-part>
              <tp:taxon-name-part taxon-name-part-type="species" reg="acaule">acaule</tp:taxon-name-part>
            </tp:taxon-name><tp:taxon-authority>Seyrig, 1932</tp:taxon-authority><xref ref-type="fig" rid="F1">Fig. 1</xref></tp:nomenclature><tp:treatment-sec sec-type="type material" id="SECID0E6ZAG"><title>Type material.</title><p><bold><italic>Lectotype</italic></bold> ♀: Madagascar, Rogez, Forêt Cote Est, Muséum Paris, 1.31. A. Seyrig, EY9333, [White label with TYPE written in red] [Red type label]: Lectotype ♀ <italic><tp:taxon-name><tp:taxon-name-part taxon-name-part-type="genus" reg="Tectractenion">Tectractenion</tp:taxon-name-part><tp:taxon-name-part taxon-name-part-type="species" reg="acuale">acuale</tp:taxon-name-part></tp:taxon-name></italic>, Seyrig, 1932, designated by <xref ref-type="bibr" rid="B39">Townes and Townes (1973)</xref>, labeled by T. Yoshida, 2011 (<named-content xmlns:xlink="http://www.w3.org/1999/xlink" content-type="dwc:institutional_code" xlink:type="simple">MNHN</named-content>) (photos of Lectotype examined: <ext-link xmlns:xlink="http://www.w3.org/1999/xlink" xlink:type="simple" ext-link-type="uri" xlink:href="http://coldb.mnhn.fr/catalognumber/mnhn/ey/ey9333">http://coldb.mnhn.fr/catalognumber/mnhn/ey/ey9333</ext-link>). <bold><italic>Non-type</italic></bold> ♀ (examined): Madagascar, Bekily, Reg. Sud. de L’ile, Feb 1930 and Jan–Feb 1931, Coll. Mus. Congo, Col. P.L.G. Benoit, <tp:taxon-name><tp:taxon-name-part taxon-name-part-type="genus" reg="Tectractenion">Tectractenion</tp:taxon-name-part><tp:taxon-name-part taxon-name-part-type="species" reg="acuale">acuale</tp:taxon-name-part></tp:taxon-name>, det. P.L.G. Benoit, 1953 (RMNH). <bold><italic>Additional material</italic>.</bold> ♀: Madagascar: Majunga Prov., Besalampy District, Marofototra dry forest, 17 km W of Besalampy, 4–11 February 2008, <named-content xmlns:xlink="http://www.w3.org/1999/xlink" content-type="dwc:verbatimCoordinates" xlink:type="simple"><named-content content-type="geo-json" specific-use="{&#34;type&#34;:&#34;Point&#34;,&#34;coordinates&#34;:[44.423667,-16.721667]}" id="NCID0EX2AG" xlink:type="simple">16°43.30'S, 44°25.42'E</named-content></named-content>, coll. M. Irwin, R. Harin’Hala, Malaise, dry wash in forest, elev. 170 ft MG-42A-20 (<named-content xmlns:xlink="http://www.w3.org/1999/xlink" content-type="dwc:institutional_code" xlink:type="simple">CASC</named-content>).</p></tp:treatment-sec><tp:treatment-sec sec-type="Differential diagnosis" id="SECID0EB3AG"><title>Differential diagnosis.</title><p><italic><tp:taxon-name><tp:taxon-name-part taxon-name-part-type="genus" reg="Tetractenion">Tetractenion</tp:taxon-name-part><tp:taxon-name-part taxon-name-part-type="species" reg="acaule">acaule</tp:taxon-name-part></tp:taxon-name></italic> is immediately distinguishable from all other <italic><tp:taxon-name><tp:taxon-name-part taxon-name-part-type="genus" reg="Tetractenion">Tetractenion</tp:taxon-name-part></tp:taxon-name></italic> species by its unique color combination of a red mesosoma and a mostly black metasoma; distinct keels are present on outer mesoscutal lobes, the notauli do not reach the scutellum; metasomal tergite I has a distinct medial compression in the dorso-ventral view, tergite II have distinct gastrocoeli, and tergites IV–VIII are dorso-posteriorly weakly sclerotized, appearing as large membranous white areas on the dorsal surface. <italic><tp:taxon-name><tp:taxon-name-part taxon-name-part-type="genus" reg="Tetractenion">Tetractenion</tp:taxon-name-part><tp:taxon-name-part taxon-name-part-type="species" reg="acaule">acaule</tp:taxon-name-part></tp:taxon-name></italic> closely resembles <italic><tp:taxon-name><tp:taxon-name-part taxon-name-part-type="genus" reg="Tetractenion">T.</tp:taxon-name-part><tp:taxon-name-part taxon-name-part-type="species" reg="ibayaensis">ibayaensis</tp:taxon-name-part></tp:taxon-name></italic> as both species are similar in color, having largely fulvous bodies with a white face and the hind femur infuscate, whereas the remaining <italic><tp:taxon-name><tp:taxon-name-part taxon-name-part-type="genus" reg="Tetractenion">Tetractenion</tp:taxon-name-part></tp:taxon-name></italic> species are largely yellow in color with yellow hind femora. <italic><tp:taxon-name><tp:taxon-name-part taxon-name-part-type="genus" reg="Tetractenion">Tetractenion</tp:taxon-name-part><tp:taxon-name-part taxon-name-part-type="species" reg="acaule">acaule</tp:taxon-name-part></tp:taxon-name></italic> can easily be distinguished from <italic><tp:taxon-name><tp:taxon-name-part taxon-name-part-type="genus" reg="Tetractenion">T.</tp:taxon-name-part><tp:taxon-name-part taxon-name-part-type="species" reg="ibayaensis">ibayaensis</tp:taxon-name-part></tp:taxon-name></italic> by having a white gena and weakly sclerotized metasomal tergites IV–VIII; the head is narrow, straight behind the eyes; a distinct carina is present on the pronotal collar; distinct keels are present on the outer mesoscutal lobes, with the notauli not reaching the scutellum; pits on the mesopleuron and propodeum are shallow; metasomal tergite I is distinctly dorso-medially compressed; gastrocoeli on tergite II are distinct; tergites IV–VIII are postero-dorsally weakly sclerotized and white; and tarsal claws on the hind leg are simple. In <italic><tp:taxon-name><tp:taxon-name-part taxon-name-part-type="genus" reg="Tetractenion">T.</tp:taxon-name-part><tp:taxon-name-part taxon-name-part-type="species" reg="ibayaensis">ibayaensis</tp:taxon-name-part></tp:taxon-name></italic> the gena is brown and tergites IV–VIII are strongly sclerotized; the head is rounded behind the eyes; with no more than a wrinkle present on the pronotal collar; the mesoscutal lobes are hardly present, the notauli reach the scutellum; pits on the mesopleuron and propodeum are deep; metasomal tergite I is stout and indistinctly dorso-ventrally compressed in the medial region; gastrocoeli on tergite II are indistinct; and tarsal claws on the hind legs are pectinate.</p></tp:treatment-sec><tp:treatment-sec sec-type="description" id="SECID0EX5AG"><title>Description</title><p>(updated from <xref ref-type="bibr" rid="B31">Seyrig 1932</xref>). Size 9–11 mm. <bold><italic>Color</italic></bold>: head white with a large black central area on occiput, reaching eyes on vertex and pointed on frons; antenna black, without pale ring; mesosoma red; metasomal tergites I and II red, though tergite II sometimes brownish, following tergites black with large membranous white areas from tergite IV; legs red, hind femur, tibia and tarsus infuscate; wings with sparse microtrichia, venation brown, pterostigma brown and centrally translucent reddish.</p><p><bold><italic>Head</italic></bold> narrow, straight behind eyes; occiput deeply and angularly excavated, occipital carina strong, extending to lower gena at base of mandible; eyes very large; malar space almost half as long as mandibular basal width; face and clypeus finely, evenly and rather sparsely punctate on a shiny background; face with three lobes, tentorial pits deep; clypeus small, laterally convex with declivity, apically invaginated, with clypeal edge convex; mandibular teeth triangular, lower tooth longer than upper tooth; antenna long, slender and apically tapered.</p><p><bold><italic>Mesosoma</italic></bold> stout; mesonotum deeply punctate, inter-punctuate spaces about as wide as punctures, rather matt, but not coriaceous; keels distinctly raised on outer mesoscutal lobes of mesoscutum, notauli abbreviated, not reaching the scutellum; apex of scutellum rounded; pronotum shining with a distinct thickened carina on collar, sparsely and very finely punctate; mesopleuron higher than wide, sparsely but more deeply punctate, speculum similarly punctate, background hardly shining, epicnemial carina ending at anterior edge of mesopleuron; shallow pits on mesopleuron and propodeum; metapleuron matt and deeply punctate; propodeum weakly convex, roughly punctate dorsally, punctate posteriorly confluently grading into transverse wrinkles, posterior transverse carina reduced, lateral longitudinal carinae present but faint, spiracle roundish-elliptic and small.</p><p><bold><italic>Metasoma</italic></bold> hardly punctate at base of tergite II, indistinctly punctate beyond base; tergite I elongate, more than twice as long as wide, tapered anteriorly, glymma present, spiracle positioned slightly in front of middle and protruding, especially dorsally, with a distinct medial depression dorso-ventrally; tergite II longer than wide or subquadrate with gastrocoeli distinct; tergite III quadrate to transverse; metasomal tergites IV–VIII moderately laterally compressed; ovipositor sheath concealed or hardly protruding.</p><p><bold><italic>Fore wing</italic></bold> without ramellus on Rs-M vein; Rs hardly sinuate; areolet large and quadrate with a short stalk receiving 2m-cu at center. Hind wing with Cu1 shorter than cu-a such that Cu2 arises above the middle of these combined veins. Legs very long; hind femur reaching beyond metasomal apex; length of tibia III plus tarsus III as long as body; spurs of tibia III longer than half metatarsal length; tarsal claws on hind leg simple.</p><p><bold>Male</bold> hardly different: temples a bit less narrowed behind eyes, metasomal tergite II entirely black.</p></tp:treatment-sec><tp:treatment-sec sec-type="distribution" id="SECID0EEABG"><title>Distribution.</title><p>Madagascar.</p><fig id="F1" position="float" orientation="portrait"><object-id xmlns:xlink="http://www.w3.org/1999/xlink" content-type="doi" xlink:type="simple">10.3897/zookeys.1007.55543.figure1</object-id><object-id xmlns:xlink="http://www.w3.org/1999/xlink" content-type="arpha" xlink:type="simple">EA85880A-2B7E-58ED-A58E-0336D3E6D049</object-id><label>Figure 1.</label><caption><p><italic><tp:taxon-name><tp:taxon-name-part taxon-name-part-type="genus" reg="Tetractenion">Tetractenion</tp:taxon-name-part><tp:taxon-name-part taxon-name-part-type="species" reg="acaule">acaule</tp:taxon-name-part></tp:taxon-name></italic> Lectotype (<named-content xmlns:xlink="http://www.w3.org/1999/xlink" content-type="dwc:institutional_code" xlink:type="simple">MNHN</named-content>) <bold>A</bold> habitus, lateral view <bold>B</bold> habitus, dorsal view <bold>C</bold> head, anterior view <bold>D</bold> data labels. Photographs of lectotype RECOLNAT (ANR-11-INBS-0004) – Christophe Hervé – 2014. <ext-link xmlns:xlink="http://www.w3.org/1999/xlink" xlink:type="simple" ext-link-type="uri" xlink:href="http://coldb.mnhn.fr/catalognumber/mnhn/ey/ey9333">http://coldb.mnhn.fr/catalognumber/mnhn/ey/ey9333</ext-link> (used with permission of Agnièle Touret-Alby – Curator of <tp:taxon-name><tp:taxon-name-part taxon-name-part-type="order">Hymenoptera</tp:taxon-name-part></tp:taxon-name><named-content xmlns:xlink="http://www.w3.org/1999/xlink" content-type="dwc:institutional_code" xlink:type="simple">MNHN</named-content>).</p></caption><graphic xmlns:xlink="http://www.w3.org/1999/xlink" xlink:href="zookeys-1007-049-g001.jpg" position="float" orientation="portrait" xlink:type="simple" id="oo_492439.jpg"><uri content-type="original_file" xlink:type="simple">https://binary.pensoft.net/fig/492439</uri></graphic></fig></tp:treatment-sec><ref-list><ref id="B39"><mixed-citation xmlns:xlink="http://www.w3.org/1999/xlink" xlink:type="simple"><person-group><name name-style="western"><surname>Townes</surname><given-names>HK</given-names></name><name name-style="western"><surname>Townes</surname><given-names>M</given-names></name></person-group> (<year>1973</year>) <article-title>A catalogue and reclassification of the Ethiopian <tp:taxon-name><tp:taxon-name-part taxon-name-part-type="family">Ichneumonidae</tp:taxon-name-part></tp:taxon-name>.</article-title><source>Memoirs of the American Entomological Institute</source><volume>19</volume>: <fpage>1</fpage>–<lpage>416</lpage>.</mixed-citation></ref><ref id="B31"><mixed-citation xmlns:xlink="http://www.w3.org/1999/xlink" xlink:type="simple"><person-group><name name-style="western"><surname>Seyrig</surname><given-names>A</given-names></name></person-group> (<year>1932</year>) Les Ichneumonides de Madagascar. I <tp:taxon-name><tp:taxon-name-part taxon-name-part-type="family">Ichneumonidae</tp:taxon-name-part></tp:taxon-name><tp:taxon-name><tp:taxon-name-part taxon-name-part-type="subfamily">Pimplinae</tp:taxon-name-part></tp:taxon-name>. Mémoires de l’Académie Malgache. Fascicule 11, 183 pp.</mixed-citation></ref></ref-list></tp:taxon-treatment>
