# Supplementary material for: Revision of the endemic Afrotropical genus Tetractenion (Hymenoptera, Ichneumonidae) with an identification key to genera of Banchinae for the region
Source: Zookeys. 2020 Dec 30;1007:49–84. doi: 10.3897/zookeys.1007.55543 (PMC9425550; doi:10.3897/zookeys.1007.55543)
Supplement: XML Treatment for Tetractenion ibayaensis [file zookeys.1007.55543-treatment3.xml]

<!DOCTYPE tp:taxon-treatment
  PUBLIC "-//TaxonX//DTD Taxonomic Treatment Publishing DTD v0 20100105//EN" "tax-treatment-NSO.dtd">
<tp:taxon-treatment xmlns:tp="http://www.plazi.org/taxpub"><tp:treatment-meta><kwd-group><label>Taxon classification</label><kwd>
                <named-content content-type="kingdom">Animalia</named-content>
              </kwd><kwd>
                <named-content content-type="order">Hymenoptera</named-content>
              </kwd><kwd>
                <named-content content-type="family">Ichneumonidae</named-content>
              </kwd></kwd-group><mixed-citation publication-type="journal"><person-group><name><surname>Berry</surname><given-names>Terry Reynolds</given-names></name><name><surname>van Noort</surname><given-names>Simon</given-names></name></person-group><article-title>Revision of the endemic Afrotropical genus <italic><tp:taxon-name><tp:taxon-name-part taxon-name-part-type="genus" reg="Tetractenion">Tetractenion</tp:taxon-name-part></tp:taxon-name></italic> (<tp:taxon-name><tp:taxon-name-part taxon-name-part-type="order">Hymenoptera</tp:taxon-name-part></tp:taxon-name>, <tp:taxon-name><tp:taxon-name-part taxon-name-part-type="family">Ichneumonidae</tp:taxon-name-part></tp:taxon-name>) with an identification key to genera of <tp:taxon-name><tp:taxon-name-part taxon-name-part-type="subfamily">Banchinae</tp:taxon-name-part></tp:taxon-name> for the region</article-title><source>Zookeys</source><day>30</day><month>12</month><year>2020</year><volume>1007</volume><fpage>49</fpage><lpage>84</lpage><pub-id pub-id-type="doi">10.3897/zookeys.1007.55543</pub-id></mixed-citation></tp:treatment-meta><tp:nomenclature><tp:taxon-name>
              <object-id xmlns:xlink="http://www.w3.org/1999/xlink" content-type="arpha" xlink:type="simple">50E52FFF-BC5C-5BA6-9CCB-FCA596B53778</object-id>
              <tp:taxon-name-part taxon-name-part-type="genus" reg="Tetractenion">Tetractenion</tp:taxon-name-part>
              <tp:taxon-name-part taxon-name-part-type="species" reg="ibayaensis">ibayaensis</tp:taxon-name-part>
              <object-id xmlns:xlink="http://www.w3.org/1999/xlink" content-type="zoobank" xlink:type="simple">http://zoobank.org/07849542-A5AB-42C4-80D1-95229B303561</object-id>
            </tp:taxon-name><tp:taxon-authority>Reynolds Berry &amp; van Noort</tp:taxon-authority><tp:taxon-status xmlns:xlink="http://www.w3.org/1999/xlink" xlink:type="simple">sp. nov.</tp:taxon-status><xref ref-type="fig" rid="F2">Fig. 2</xref></tp:nomenclature><tp:treatment-sec sec-type="type material" id="SECID0EKDBG"><title>Type material.</title><p><bold><italic>Holotype</italic></bold> ♀: Tanzania, Mkomazi Game Reserve, Ibaya Camp, north west side, <named-content xmlns:xlink="http://www.w3.org/1999/xlink" content-type="dwc:verbatimCoordinates" xlink:type="simple"><named-content content-type="geo-json" specific-use="{&#34;type&#34;:&#34;Point&#34;,&#34;coordinates&#34;:[37.801500,-3.965167]}" id="NCID0EYDBG" xlink:type="simple">3°57.91'S, 37°48.09'E</named-content></named-content>, 22–24 April 1996, S. van Noort, <italic>Acacia/Commiphora/Combretum</italic> bushland, Yellow P. Trap, SAM-HYM-P019172 (<named-content xmlns:xlink="http://www.w3.org/1999/xlink" content-type="dwc:institutional_code" xlink:type="simple">SAMC</named-content>).</p></tp:treatment-sec><tp:treatment-sec sec-type="Differential diagnosis" id="SECID0EEEBG"><title>Differential diagnosis.</title><p><italic><tp:taxon-name><tp:taxon-name-part taxon-name-part-type="genus" reg="Tetractenion">Tetractenion</tp:taxon-name-part><tp:taxon-name-part taxon-name-part-type="species" reg="ibayaensis">ibayaensis</tp:taxon-name-part></tp:taxon-name></italic> is immediately distinguishable from other <italic><tp:taxon-name><tp:taxon-name-part taxon-name-part-type="genus" reg="Tetractenion">Tetractenion</tp:taxon-name-part></tp:taxon-name></italic> species by having a largely fulvous body and a white face, with the occiput, gena and metasomal tergites IV–VIII dark brown to black, and the hind tibia and tarsus infuscate. The clypeal and mandibular setae are long. The metasoma is hardly laterally compressed with metasomal tergite I stout, being about as long as wide. Pits on the mesopleuron and propodeum are visibly large and deep. In addition, the clypeus is hardly apically invaginated and the propodeal spiracle is distinctly circular and not circular-elliptical as in the other species.</p><p>The head is rounded behind the eyes distinguishing the species from <italic><tp:taxon-name><tp:taxon-name-part taxon-name-part-type="genus" reg="Tetractenion">T.</tp:taxon-name-part><tp:taxon-name-part taxon-name-part-type="species" reg="acaule">acaule</tp:taxon-name-part></tp:taxon-name></italic> and <italic><tp:taxon-name><tp:taxon-name-part taxon-name-part-type="genus" reg="Tetractenion">T.</tp:taxon-name-part><tp:taxon-name-part taxon-name-part-type="species" reg="pascali">pascali</tp:taxon-name-part></tp:taxon-name></italic>. The pronotal collar is no more than a wrinkle, separating the species from <italic><tp:taxon-name><tp:taxon-name-part taxon-name-part-type="genus" reg="Tetractenion">T.</tp:taxon-name-part><tp:taxon-name-part taxon-name-part-type="species" reg="acaule">acaule</tp:taxon-name-part></tp:taxon-name></italic> and <italic><tp:taxon-name><tp:taxon-name-part taxon-name-part-type="genus" reg="Tetractenion">T.</tp:taxon-name-part><tp:taxon-name-part taxon-name-part-type="species" reg="rosei">rosei</tp:taxon-name-part></tp:taxon-name></italic>. Pectinate tarsal claws on the hind legs separates the species from <italic><tp:taxon-name><tp:taxon-name-part taxon-name-part-type="genus" reg="Tetractenion">T.</tp:taxon-name-part><tp:taxon-name-part taxon-name-part-type="species" reg="acaule">acaule</tp:taxon-name-part></tp:taxon-name></italic> and <italic><tp:taxon-name><tp:taxon-name-part taxon-name-part-type="genus" reg="Tetractenion">T.</tp:taxon-name-part><tp:taxon-name-part taxon-name-part-type="species" reg="luteum">luteum</tp:taxon-name-part></tp:taxon-name></italic>. Metasomal tergites II and III are quadrate separating the species from all other <italic><tp:taxon-name><tp:taxon-name-part taxon-name-part-type="genus" reg="Tetractenion">Tetractenion</tp:taxon-name-part></tp:taxon-name></italic> species except <italic><tp:taxon-name><tp:taxon-name-part taxon-name-part-type="genus" reg="Tetractenion">T.</tp:taxon-name-part><tp:taxon-name-part taxon-name-part-type="species" reg="acaule">acaule</tp:taxon-name-part></tp:taxon-name></italic> where tergites II and III are sometimes subquadrate and quadrate, respectively; and <tp:taxon-name><tp:taxon-name-part taxon-name-part-type="genus" reg="Tetractenion">T.</tp:taxon-name-part><tp:taxon-name-part taxon-name-part-type="species" reg="luteum">luteum</tp:taxon-name-part></tp:taxon-name> where tergite III is quadrate. Sparse microtrichia on the wings distinguishes <italic><tp:taxon-name><tp:taxon-name-part taxon-name-part-type="genus" reg="Tetractenion">T.</tp:taxon-name-part><tp:taxon-name-part taxon-name-part-type="species" reg="ibayaensis">ibayaensis</tp:taxon-name-part></tp:taxon-name></italic> from <italic><tp:taxon-name><tp:taxon-name-part taxon-name-part-type="genus" reg="Tetractenion">T.</tp:taxon-name-part><tp:taxon-name-part taxon-name-part-type="species" reg="luteum">luteum</tp:taxon-name-part></tp:taxon-name></italic> and <italic><tp:taxon-name><tp:taxon-name-part taxon-name-part-type="genus" reg="Tetractenion">T.</tp:taxon-name-part><tp:taxon-name-part taxon-name-part-type="species" reg="pascali">pascali</tp:taxon-name-part></tp:taxon-name></italic>, and the pterostigma is brown separating the species from <italic><tp:taxon-name><tp:taxon-name-part taxon-name-part-type="genus" reg="Tetractenion">T.</tp:taxon-name-part><tp:taxon-name-part taxon-name-part-type="species" reg="luteum">luteum</tp:taxon-name-part></tp:taxon-name></italic>, <italic><tp:taxon-name><tp:taxon-name-part taxon-name-part-type="genus" reg="Tetractenion">T.</tp:taxon-name-part><tp:taxon-name-part taxon-name-part-type="species" reg="pascali">pascali</tp:taxon-name-part></tp:taxon-name></italic>, <italic><tp:taxon-name><tp:taxon-name-part taxon-name-part-type="genus" reg="Tetractenion">T.</tp:taxon-name-part><tp:taxon-name-part taxon-name-part-type="species" reg="rosei">rosei</tp:taxon-name-part></tp:taxon-name></italic>, and <italic><tp:taxon-name><tp:taxon-name-part taxon-name-part-type="genus" reg="Tetractenion">T.</tp:taxon-name-part><tp:taxon-name-part taxon-name-part-type="species" reg="pseudolutea">pseudolutea</tp:taxon-name-part></tp:taxon-name></italic>.</p></tp:treatment-sec><tp:treatment-sec sec-type="description" id="SECID0EJKBG"><title>Description.</title><p><bold><italic>Body</italic></bold> mostly fulvous; tibia and tarsus III brown; metasomal tergites IV–VIII brown to nearly black; head with face and area around eyes white; frons and occiput dark brown to near black; mandibles yellow with base and tips brown. Sparse microtrichia on wings, venation and pterostigma brown.</p><p><bold><italic>Head</italic></bold> rounded behind eyes; occiput deeply and angularly excavated, occipital carina strong, extending to lower gena at mandibular base; malar space half as long as mandibular basal width; eyes very large; face and clypeus finely and evenly punctate on a shiny background; face with three lobes, tentorial pits deep; clypeus small, laterally convex with declivity, apically invaginated, clypeal edge convex; mandibular teeth triangular, lower tooth longer than upper tooth; clypeal and mandibular setae long; antenna long, slender and apically tapered.</p><p><bold><italic>Mesosoma</italic></bold> stout and deeply punctate on a shiny background; mesopleuron higher than wide, epicnemial carina ending at anterior edge of mesopleuron; deep pits on the mesopleuron and propodeum; pronotum moderately punctate on a shiny background with no more than a wrinkle on collar; mesososcutal lobes hardly present on mesoscutum, notauli posteriorly meeting before reaching the scutellum; propodeum weakly convex, posteriorly confluently grading into weak transverse wrinkles, posterior transverse carina indistinct, lateral longitudinal carinae reduced, spiracle small and circular.</p><p><bold><italic>Metasoma</italic></bold> with tergite I stout, tapered anteriorly, not distinctly dorso-ventrally compressed in medial region, glymma present, spiracle positioned in front of middle and protruding, especially dorsally, hardly punctate dorso-laterally, metasoma indistinctly punctate beyond and shining; gastrocoeli on tergite II indistinct; tergites II and III quadrate, tergites IV–VIII only slightly higher than wide.</p><p><bold><italic>Fore wing</italic></bold> without ramellus on Rs-M vein; areolet large and quadrate with a short stalk receiving 2m-cu at center. Hind wing with Cu1 shorter than cu-a such that Cu2 arises above the middle of these combined veins. Legs very long; hind femur reaching beyond metasomal apex, length of tibia III plus tarsus III as long as body; spurs of tibia III longer than half metatarsal length; tarsal claws pectinate.</p><p><abbrev xmlns:xlink="http://www.w3.org/1999/xlink" xlink:title="clypeus transversality index" id="ABBRID0ESLBG" xlink:type="simple">CT</abbrev> 2.1; <abbrev xmlns:xlink="http://www.w3.org/1999/xlink" xlink:title="malar space length index" id="ABBRID0EWLBG" xlink:type="simple">ML</abbrev> 0.5; <abbrev xmlns:xlink="http://www.w3.org/1999/xlink" xlink:title="inter-ocellar index" id="ABBRID0E1LBG" xlink:type="simple">IO</abbrev> 1.6; <abbrev xmlns:xlink="http://www.w3.org/1999/xlink" xlink:title="oculo-ocellar index" id="ABBRID0E5LBG" xlink:type="simple">OO</abbrev> 1.6; Fl<sub>1</sub> 4.3; <abbrev xmlns:xlink="http://www.w3.org/1999/xlink" xlink:title="ovipositor sheath-tibia index" id="ABBRID0EEMBG" xlink:type="simple">OT</abbrev> 0.2; B 8.1 mm; A 8.1 mm; F 6.4 mm.</p></tp:treatment-sec><tp:treatment-sec sec-type="etymology" id="SECID0EIMBG"><title>Etymology.</title><p>Named after the type locality. Noun in apposition.</p></tp:treatment-sec><tp:treatment-sec sec-type="distribution" id="SECID0ENMBG"><title>Distribution.</title><p>Tanzania.</p><fig id="F2" position="float" orientation="portrait"><object-id xmlns:xlink="http://www.w3.org/1999/xlink" content-type="doi" xlink:type="simple">10.3897/zookeys.1007.55543.figure2</object-id><object-id xmlns:xlink="http://www.w3.org/1999/xlink" content-type="arpha" xlink:type="simple">FA0DD926-E692-5FCE-8F68-333598973169</object-id><label>Figure 2.</label><caption><p><italic><tp:taxon-name><tp:taxon-name-part taxon-name-part-type="genus" reg="Tetractenion">Tetractenion</tp:taxon-name-part><tp:taxon-name-part taxon-name-part-type="species" reg="ibayaensis">ibayaensis</tp:taxon-name-part></tp:taxon-name></italic> sp. nov. Holotype <bold>A</bold> habitus, lateral view <bold>B</bold> habitus, dorsal view <bold>C</bold> head, anterior view <bold>D</bold> wing (inset: data labels).</p></caption><graphic xmlns:xlink="http://www.w3.org/1999/xlink" xlink:href="zookeys-1007-049-g002.jpg" position="float" orientation="portrait" xlink:type="simple" id="oo_492440.jpg"><uri content-type="original_file" xlink:type="simple">https://binary.pensoft.net/fig/492440</uri></graphic></fig></tp:treatment-sec></tp:taxon-treatment>
