# Supplementary material for: Revision of the endemic Afrotropical genus Tetractenion (Hymenoptera, Ichneumonidae) with an identification key to genera of Banchinae for the region
Source: Zookeys. 2020 Dec 30;1007:49–84. doi: 10.3897/zookeys.1007.55543 (PMC9425550; doi:10.3897/zookeys.1007.55543)
Supplement: XML Treatment for Tetractenion luteum [file zookeys.1007.55543-treatment4.xml]

<!DOCTYPE tp:taxon-treatment
  PUBLIC "-//TaxonX//DTD Taxonomic Treatment Publishing DTD v0 20100105//EN" "tax-treatment-NSO.dtd">
<tp:taxon-treatment xmlns:tp="http://www.plazi.org/taxpub"><tp:treatment-meta><kwd-group><label>Taxon classification</label><kwd>
                <named-content content-type="kingdom">Animalia</named-content>
              </kwd><kwd>
                <named-content content-type="order">Hymenoptera</named-content>
              </kwd><kwd>
                <named-content content-type="family">Ichneumonidae</named-content>
              </kwd></kwd-group><mixed-citation publication-type="journal"><person-group><name><surname>Berry</surname><given-names>Terry Reynolds</given-names></name><name><surname>van Noort</surname><given-names>Simon</given-names></name></person-group><article-title>Revision of the endemic Afrotropical genus <italic><tp:taxon-name><tp:taxon-name-part taxon-name-part-type="genus" reg="Tetractenion">Tetractenion</tp:taxon-name-part></tp:taxon-name></italic> (<tp:taxon-name><tp:taxon-name-part taxon-name-part-type="order">Hymenoptera</tp:taxon-name-part></tp:taxon-name>, <tp:taxon-name><tp:taxon-name-part taxon-name-part-type="family">Ichneumonidae</tp:taxon-name-part></tp:taxon-name>) with an identification key to genera of <tp:taxon-name><tp:taxon-name-part taxon-name-part-type="subfamily">Banchinae</tp:taxon-name-part></tp:taxon-name> for the region</article-title><source>Zookeys</source><day>30</day><month>12</month><year>2020</year><volume>1007</volume><fpage>49</fpage><lpage>84</lpage><pub-id pub-id-type="doi">10.3897/zookeys.1007.55543</pub-id></mixed-citation></tp:treatment-meta><tp:nomenclature><tp:taxon-name>
              <object-id xmlns:xlink="http://www.w3.org/1999/xlink" content-type="arpha" xlink:type="simple">0A80BD93-D0BD-5639-B0C1-EB219DF96898</object-id>
              <tp:taxon-name-part taxon-name-part-type="genus" reg="Tetractenion">Tetractenion</tp:taxon-name-part>
              <tp:taxon-name-part taxon-name-part-type="species" reg="luteum">luteum</tp:taxon-name-part>
            </tp:taxon-name><tp:taxon-authority>Seyrig, 1935</tp:taxon-authority><xref ref-type="fig" rid="F3">Fig. 3</xref></tp:nomenclature><tp:treatment-sec sec-type="type material" id="SECID0E1OBG"><title>Type material.</title><p><bold><italic>Holotype</italic></bold> ♂: Nyeri, Kenya, June 1932 (<named-content xmlns:xlink="http://www.w3.org/1999/xlink" content-type="dwc:institutional_code" xlink:type="simple">MNHN</named-content>). <bold><italic>Paratype</italic></bold> ♀: Elizabethville, Democratic Republic of Congo, 4 January 1921, M. Bequaert, Det. PLG Benoit, 1952 (<named-content xmlns:xlink="http://www.w3.org/1999/xlink" content-type="dwc:institutional_code" xlink:type="simple">RMCA</named-content>). <bold><italic>Additional material.</italic></bold> ♀: South Africa, Eastern Cape, Pearston, Plains of Camdeboo Game Reserve, <named-content xmlns:xlink="http://www.w3.org/1999/xlink" content-type="dwc:verbatimCoordinates" xlink:type="simple"><named-content content-type="geo-json" specific-use="{&#34;type&#34;:&#34;Point&#34;,&#34;coordinates&#34;:[25.237783,-32.533883]}" id="NCID0EYPBG" xlink:type="simple">32°32.033'S, 25°14.267'E</named-content></named-content>, 969 m, 30.x.2009–22.ii.2010, S. van Noort, Malaise Trap, Camdeboo Escarpment Thicket, PCD09-ACA1-M02, SAM-HYM-P047483 (<named-content xmlns:xlink="http://www.w3.org/1999/xlink" content-type="dwc:institutional_code" xlink:type="simple">SAMC</named-content>). ♂, ♀: South Africa, Eastern Cape, Asante Sana Game Reserve, <named-content xmlns:xlink="http://www.w3.org/1999/xlink" content-type="dwc:verbatimCoordinates" xlink:type="simple"><named-content content-type="geo-json" specific-use="{&#34;type&#34;:&#34;Point&#34;,&#34;coordinates&#34;:[24.955150,-32.279367]}" id="NCID0EFQBG" xlink:type="simple">32°16.762'S, 24°57.309'E</named-content></named-content>, 1186 m, 6.x.2010–17.i.2011, S. van Noort, Malaise Trap, Southern Karoo Riviere Riverine Woodland, ASA09-WOO1-M18, SAM-HYM-P047487 (<named-content xmlns:xlink="http://www.w3.org/1999/xlink" content-type="dwc:institutional_code" xlink:type="simple">SAMC</named-content>, <named-content xmlns:xlink="http://www.w3.org/1999/xlink" content-type="dwc:institutional_code" xlink:type="simple">NHMUK</named-content>). ♂: South Africa, Eastern Cape, Asante Sana Game Reserve, <named-content xmlns:xlink="http://www.w3.org/1999/xlink" content-type="dwc:verbatimCoordinates" xlink:type="simple"><named-content content-type="geo-json" specific-use="{&#34;type&#34;:&#34;Point&#34;,&#34;coordinates&#34;:[24.955150,-32.279367]}" id="NCID0EXQBG" xlink:type="simple">32°16.762'S, 24°57.309'E</named-content></named-content>, 1186 m, 7 Apr–28 July 2010, S. van Noort, Malaise Trap, Southern Karoo Riviere Riverine Woodland, ASA09-WOO1-M10, SAM-HYM-P047484 (<named-content xmlns:xlink="http://www.w3.org/1999/xlink" content-type="dwc:institutional_code" xlink:type="simple">SAMC</named-content>). ♂: South Africa, Eastern Cape, Asante Sana Game Reserve, <named-content xmlns:xlink="http://www.w3.org/1999/xlink" content-type="dwc:verbatimCoordinates" xlink:type="simple"><named-content content-type="geo-json" specific-use="{&#34;type&#34;:&#34;Point&#34;,&#34;coordinates&#34;:[24.951517,-32.264017]}" id="NCID0EERBG" xlink:type="simple">32°15.841'S, 24°57.091'E</named-content></named-content>, 1354 m, 6.x.2010–17.i.2011, S. van Noort, Malaise Trap, Camdeboo Escarpment Thicket, ASA09-BUS1-M17, SAM-HYM-P047485 (<named-content xmlns:xlink="http://www.w3.org/1999/xlink" content-type="dwc:institutional_code" xlink:type="simple">SAMC</named-content>). Namibia, near Windhoek: a bush between kleine Kuppe and Aus Born Mountains, A. Gumovsky, 23–25.xii.2011, SAM-HYM-P047488 (<named-content xmlns:xlink="http://www.w3.org/1999/xlink" content-type="dwc:institutional_code" xlink:type="simple">SAMC</named-content>). ♂: <italic><tp:taxon-name><tp:taxon-name-part taxon-name-part-type="genus" reg="Exetastes">Exetastes</tp:taxon-name-part></tp:taxon-name></italic> sp. indet. In B.M. G.J. Kerrich det. 1958. Pres by Com Inst Ent BM 1960-3. U.C. [Nigeria], Ibadan, 9.9.1953, Coll. G.H. Caswell, P49 (<named-content xmlns:xlink="http://www.w3.org/1999/xlink" content-type="dwc:institutional_code" xlink:type="simple">NHMUK</named-content>).</p></tp:treatment-sec><tp:treatment-sec sec-type="Differential diagnosis" id="SECID0E6RBG"><title>Differential diagnosis.</title><p><italic><tp:taxon-name><tp:taxon-name-part taxon-name-part-type="genus" reg="Tetractenion">Tetractenion</tp:taxon-name-part><tp:taxon-name-part taxon-name-part-type="species" reg="luteum">luteum</tp:taxon-name-part></tp:taxon-name></italic> is immediately distinguishable from the other species in the genus as this species is the only yellow-colored <italic><tp:taxon-name><tp:taxon-name-part taxon-name-part-type="genus" reg="Tetractenion">Tetractenion</tp:taxon-name-part></tp:taxon-name></italic> species to possess simple hind tarsal claws, and this character is consistent in both sexes. The head is rounded behind the eyes, distinguishing the species from <italic><tp:taxon-name><tp:taxon-name-part taxon-name-part-type="genus" reg="Tetractenion">T.</tp:taxon-name-part><tp:taxon-name-part taxon-name-part-type="species" reg="acaule">acaule</tp:taxon-name-part></tp:taxon-name></italic> and <italic><tp:taxon-name><tp:taxon-name-part taxon-name-part-type="genus" reg="Tetractenion">T.</tp:taxon-name-part><tp:taxon-name-part taxon-name-part-type="species" reg="pascali">pascali</tp:taxon-name-part></tp:taxon-name></italic>. The malar space nearly as long as the width of the base of the mandible separates <italic><tp:taxon-name><tp:taxon-name-part taxon-name-part-type="genus" reg="Tetractenion">T.</tp:taxon-name-part><tp:taxon-name-part taxon-name-part-type="species" reg="luteum">luteum</tp:taxon-name-part></tp:taxon-name></italic> from <italic><tp:taxon-name><tp:taxon-name-part taxon-name-part-type="genus" reg="Tetractenion">T.</tp:taxon-name-part><tp:taxon-name-part taxon-name-part-type="species" reg="acaule">acaule</tp:taxon-name-part></tp:taxon-name></italic>, <italic><tp:taxon-name><tp:taxon-name-part taxon-name-part-type="genus" reg="Tetractenion">T.</tp:taxon-name-part><tp:taxon-name-part taxon-name-part-type="species" reg="pseudolutea">pseudolutea</tp:taxon-name-part></tp:taxon-name></italic>, and <italic><tp:taxon-name><tp:taxon-name-part taxon-name-part-type="genus" reg="Tetractenion">T.</tp:taxon-name-part><tp:taxon-name-part taxon-name-part-type="species" reg="ibayaensis">ibayaensis</tp:taxon-name-part></tp:taxon-name></italic>. The pronotal collar is weakly wrinkled, separating the species from <italic><tp:taxon-name><tp:taxon-name-part taxon-name-part-type="genus" reg="Tetractenion">T.</tp:taxon-name-part><tp:taxon-name-part taxon-name-part-type="species" reg="acaule">acaule</tp:taxon-name-part></tp:taxon-name></italic> and <italic><tp:taxon-name><tp:taxon-name-part taxon-name-part-type="genus" reg="Tetractenion">T.</tp:taxon-name-part><tp:taxon-name-part taxon-name-part-type="species" reg="rosei">rosei</tp:taxon-name-part></tp:taxon-name></italic>. Metasomal tergite II is longer than wide and distinguishes the species from <italic><tp:taxon-name><tp:taxon-name-part taxon-name-part-type="genus" reg="Tetractenion">T.</tp:taxon-name-part><tp:taxon-name-part taxon-name-part-type="species" reg="ibayaensis">ibayaensis</tp:taxon-name-part></tp:taxon-name></italic>; and a quadrate tergite III separates <italic><tp:taxon-name><tp:taxon-name-part taxon-name-part-type="genus" reg="Tetractenion">T.</tp:taxon-name-part><tp:taxon-name-part taxon-name-part-type="species" reg="luteum">luteum</tp:taxon-name-part></tp:taxon-name></italic> from <italic><tp:taxon-name><tp:taxon-name-part taxon-name-part-type="genus" reg="Tetractenion">T.</tp:taxon-name-part><tp:taxon-name-part taxon-name-part-type="species" reg="pseudolutea">pseudolutea</tp:taxon-name-part></tp:taxon-name></italic>, <italic><tp:taxon-name><tp:taxon-name-part taxon-name-part-type="genus" reg="Tetractenion">T.</tp:taxon-name-part><tp:taxon-name-part taxon-name-part-type="species" reg="pascali">pascali</tp:taxon-name-part></tp:taxon-name></italic>, and <italic><tp:taxon-name><tp:taxon-name-part taxon-name-part-type="genus" reg="Tetractenion">T.</tp:taxon-name-part><tp:taxon-name-part taxon-name-part-type="species" reg="rosei">rosei</tp:taxon-name-part></tp:taxon-name></italic>. Furthermore, <italic><tp:taxon-name><tp:taxon-name-part taxon-name-part-type="genus" reg="Tetractenion">T.</tp:taxon-name-part><tp:taxon-name-part taxon-name-part-type="species" reg="pascali">pascali</tp:taxon-name-part></tp:taxon-name></italic> is the only other species that possess dense microtrichia on the wings.</p></tp:treatment-sec><tp:treatment-sec sec-type="description" id="SECID0ERXBG"><title>Description</title><p>(updated from <xref ref-type="bibr" rid="B32">Seyrig 1935</xref>). Size 7.6–10.4 mm. <bold><italic>Color</italic></bold>: head yellow with black marking on occiput to middle of frons, no contact with eyes on vertex; meso- and metasoma, fore and mid legs uniformly yellow, hind leg mostly yellow with shades of infuscation on tibia and tarsus infuscate; wings with dense microtrichia, venation brown, pterostigma yellow.</p><p><bold><italic>Head</italic></bold> with temple short, rounded behind eyes; occiput deeply and angularly excavated, occipital carina strong, extending to lower gena at base of mandible; eyes very large, malar space a bit shorter than width of mandibular base; face and clypeus finely, evenly and rather sparsely punctate on a matt background; face with three lobes, tentorial pits deep; clypeus small, laterally convex with declivity, apically invaginated, with clypeus edge convex; mandibular teeth triangular, lower tooth longer than upper tooth; antenna about as long as body, slender and apically tapered.</p><p><bold><italic>Mesosoma</italic></bold> stout, matt to sub-polished; pronotum finely punctate on a sub-polished background, no more than a wrinkle present on pronotal collar; mesoscutum moderately punctate, mesoscutal lobes hardly present, notauli posteriorly meeting before reaching the scutellum; mesonotum and mesopleuron finely punctate; mesopleuron higher than wide, epicnemial carina ending at anterior edge of mesopleuron; shallow pits on mesopleuron and propodeum; propodeum weakly convex, matt to sub-polished, moderately punctate posteriorly confluently grading into transverse wrinkles, posterior transverse carina reduced, lateral longitudinal carinae present but faint, spiracle small and circular-elliptical.</p><p><bold><italic>Metasoma</italic></bold> with a sub-polished background, anterior half of tergite I and dorso-lateral region of tergite II hardly punctate, indistinctly punctate beyond base; tergite I twice as long as wide, glymma present, tapered anteriorly, weak to indistinctly dorso-ventrally depressed in the medial region, spiracle positioned in front of middle and protruding, especially dorsally; tergite II longer than wide, gastrocoeli indistinct; tergite III quadrate.</p><p><bold><italic>Fore wing</italic></bold> with ramellus absent on Rs-M vein; areolet large and quadrate with a short stalk receiving 2m-cu at center. Hind wing with Cu1 shorter than cu-a such that Cu2 arises above the middle of these combined veins. Legs very long; hind femur reaching beyond metasomal apex, length of tibia III plus tarsus III as long as body, spurs of tibia III longer than half metatarsal length; fore and mid tarsal claws pectinate, hind tarsal claws simple.</p></tp:treatment-sec><tp:treatment-sec sec-type="distribution" id="SECID0E1YBG"><title>Distribution.</title><p>Democratic Republic of Congo, Kenya, Namibia, Nigeria, and South Africa.</p><fig id="F3" position="float" orientation="portrait"><object-id xmlns:xlink="http://www.w3.org/1999/xlink" content-type="doi" xlink:type="simple">10.3897/zookeys.1007.55543.figure3</object-id><object-id xmlns:xlink="http://www.w3.org/1999/xlink" content-type="arpha" xlink:type="simple">BAAA5835-2D39-5D55-83BC-243A13B1AB84</object-id><label>Figure 3.</label><caption><p><italic><tp:taxon-name><tp:taxon-name-part taxon-name-part-type="genus" reg="Tetractenion">Tetractenion</tp:taxon-name-part><tp:taxon-name-part taxon-name-part-type="species" reg="luteum">luteum</tp:taxon-name-part></tp:taxon-name></italic> Holotype (<named-content xmlns:xlink="http://www.w3.org/1999/xlink" content-type="dwc:institutional_code" xlink:type="simple">MNHN</named-content>) <bold>A</bold> habitus, lateral view <bold>B</bold> habitus, dorsal view <bold>C</bold> head, anterior view <bold>D</bold> data labels. Photographs of holotype RECOLNAT (ANR-11-INBS-0004) – Christophe Hervé – 2014. <ext-link xmlns:xlink="http://www.w3.org/1999/xlink" xlink:type="simple" ext-link-type="uri" xlink:href="http://coldb.mnhn.fr/catalognumber/mnhn/ey/ey9334">http://coldb.mnhn.fr/catalognumber/mnhn/ey/ey9334</ext-link> (used with permission of Agnièle Touret-Alby – Curator of <tp:taxon-name><tp:taxon-name-part taxon-name-part-type="order">Hymenoptera</tp:taxon-name-part></tp:taxon-name><named-content xmlns:xlink="http://www.w3.org/1999/xlink" content-type="dwc:institutional_code" xlink:type="simple">MNHN</named-content>).</p></caption><graphic xmlns:xlink="http://www.w3.org/1999/xlink" xlink:href="zookeys-1007-049-g003.jpg" position="float" orientation="portrait" xlink:type="simple" id="oo_492441.jpg"><uri content-type="original_file" xlink:type="simple">https://binary.pensoft.net/fig/492441</uri></graphic></fig></tp:treatment-sec><ref-list><ref id="B32"><mixed-citation xmlns:xlink="http://www.w3.org/1999/xlink" xlink:type="simple"><person-group><name name-style="western"><surname>Seyrig</surname><given-names>A</given-names></name></person-group> (<year>1935</year>) <article-title>Mission scientifique de l’Omo. Tome III. Fascicule 18. <tp:taxon-name><tp:taxon-name-part taxon-name-part-type="order">Hymenoptera</tp:taxon-name-part></tp:taxon-name>, II. <tp:taxon-name><tp:taxon-name-part taxon-name-part-type="family">Ichneumonidae</tp:taxon-name-part></tp:taxon-name>: <tp:taxon-name><tp:taxon-name-part taxon-name-part-type="subfamily">Cryptinae</tp:taxon-name-part></tp:taxon-name>, <tp:taxon-name><tp:taxon-name-part taxon-name-part-type="subfamily">Pimplinae</tp:taxon-name-part></tp:taxon-name>, <tp:taxon-name><tp:taxon-name-part taxon-name-part-type="subfamily">Tryphoninae</tp:taxon-name-part></tp:taxon-name> et <tp:taxon-name><tp:taxon-name-part taxon-name-part-type="subfamily">Ophioninae</tp:taxon-name-part></tp:taxon-name>.</article-title><source>Mémoires du Muséum National d’Histoire Naturelle, Paris</source><volume>4</volume>: <fpage>1</fpage>–<lpage>100</lpage>.</mixed-citation></ref></ref-list></tp:taxon-treatment>
