# Supplementary material for: Revision of the endemic Afrotropical genus Tetractenion (Hymenoptera, Ichneumonidae) with an identification key to genera of Banchinae for the region
Source: Zookeys. 2020 Dec 30;1007:49–84. doi: 10.3897/zookeys.1007.55543 (PMC9425550; doi:10.3897/zookeys.1007.55543)
Supplement: XML Treatment for Tetractenion pascali [file zookeys.1007.55543-treatment5.xml]

<!DOCTYPE tp:taxon-treatment
  PUBLIC "-//TaxonX//DTD Taxonomic Treatment Publishing DTD v0 20100105//EN" "tax-treatment-NSO.dtd">
<tp:taxon-treatment xmlns:tp="http://www.plazi.org/taxpub"><tp:treatment-meta><kwd-group><label>Taxon classification</label><kwd>
                <named-content content-type="kingdom">Animalia</named-content>
              </kwd><kwd>
                <named-content content-type="order">Hymenoptera</named-content>
              </kwd><kwd>
                <named-content content-type="family">Ichneumonidae</named-content>
              </kwd></kwd-group><mixed-citation publication-type="journal"><person-group><name><surname>Berry</surname><given-names>Terry Reynolds</given-names></name><name><surname>van Noort</surname><given-names>Simon</given-names></name></person-group><article-title>Revision of the endemic Afrotropical genus <italic><tp:taxon-name><tp:taxon-name-part taxon-name-part-type="genus" reg="Tetractenion">Tetractenion</tp:taxon-name-part></tp:taxon-name></italic> (<tp:taxon-name><tp:taxon-name-part taxon-name-part-type="order">Hymenoptera</tp:taxon-name-part></tp:taxon-name>, <tp:taxon-name><tp:taxon-name-part taxon-name-part-type="family">Ichneumonidae</tp:taxon-name-part></tp:taxon-name>) with an identification key to genera of <tp:taxon-name><tp:taxon-name-part taxon-name-part-type="subfamily">Banchinae</tp:taxon-name-part></tp:taxon-name> for the region</article-title><source>Zookeys</source><day>30</day><month>12</month><year>2020</year><volume>1007</volume><fpage>49</fpage><lpage>84</lpage><pub-id pub-id-type="doi">10.3897/zookeys.1007.55543</pub-id></mixed-citation></tp:treatment-meta><tp:nomenclature><tp:taxon-name>
              <object-id xmlns:xlink="http://www.w3.org/1999/xlink" content-type="arpha" xlink:type="simple">C1BDA558-14E7-5FED-9753-3D531AAF9434</object-id>
              <tp:taxon-name-part taxon-name-part-type="genus" reg="Tetractenion">Tetractenion</tp:taxon-name-part>
              <tp:taxon-name-part taxon-name-part-type="species" reg="pascali">pascali</tp:taxon-name-part>
              <object-id xmlns:xlink="http://www.w3.org/1999/xlink" content-type="zoobank" xlink:type="simple">http://zoobank.org/026D51D5-49D1-485A-BF2C-784C6ED5F5F0</object-id>
            </tp:taxon-name><tp:taxon-authority>Reynolds Berry &amp; van Noort</tp:taxon-authority><tp:taxon-status xmlns:xlink="http://www.w3.org/1999/xlink" xlink:type="simple">sp. nov.</tp:taxon-status><xref ref-type="fig" rid="F4">Fig. 4</xref></tp:nomenclature><tp:treatment-sec sec-type="type material" id="SECID0EA3BG"><title>Type material.</title><p><bold><italic>Holotype</italic></bold> ♀: Namibia, near Windhoek, between Mandume Ndemufayo Avenue and Western Bypass, 23.xii.2011, SAM-HYM-P047471 (<named-content xmlns:xlink="http://www.w3.org/1999/xlink" content-type="dwc:institutional_code" xlink:type="simple">SAMC</named-content>). <bold><italic>Paratypes</italic></bold> ♂: South Africa, Eastern Cape, Asante Sana Game Reserve, <named-content xmlns:xlink="http://www.w3.org/1999/xlink" content-type="dwc:verbatimCoordinates" xlink:type="simple"><named-content content-type="geo-json" specific-use="{&#34;type&#34;:&#34;Point&#34;,&#34;coordinates&#34;:[24.955150,-32.279367]}" id="NCID0EW3BG" xlink:type="simple">32°16.762'S, 24°57.309'E</named-content></named-content>, 1186 m, 23 Feb–7 April 2010, S. van Noort, Malaise Trap, Southern Karoo Riviere, Riverine Woodland, ASA09-WOO1-M06, SAM-HYM-P044553 (<named-content xmlns:xlink="http://www.w3.org/1999/xlink" content-type="dwc:institutional_code" xlink:type="simple">SAMC</named-content>). ♀: Namibia, near Windhoek: a bush between kleine Kuppe and Aus Born Mountains, A. Gumovsky, 23–25.xii.2011 (<named-content xmlns:xlink="http://www.w3.org/1999/xlink" content-type="dwc:institutional_code" xlink:type="simple">NHMUK</named-content>).</p></tp:treatment-sec><tp:treatment-sec sec-type="Differential diagnosis" id="SECID0EF4BG"><title>Differential diagnosis.</title><p><italic><tp:taxon-name><tp:taxon-name-part taxon-name-part-type="genus" reg="Tetractenion">Tetractenion</tp:taxon-name-part><tp:taxon-name-part taxon-name-part-type="species" reg="pascali">pascali</tp:taxon-name-part></tp:taxon-name></italic> is immediately distinguishable from all other <italic><tp:taxon-name><tp:taxon-name-part taxon-name-part-type="genus" reg="Tetractenion">Tetractenion</tp:taxon-name-part></tp:taxon-name></italic> species by having a color combination of a largely yellow body and a dark head. The facial features are more robust compared to the other species, with the three lobes on the face prominent and the mandibles larger, and the spiracle on the second tergite of the metasoma is hardly protruding. In addition, though the posterior transverse carina may be reduced or faint in the other species, it is distinct in <italic><tp:taxon-name><tp:taxon-name-part taxon-name-part-type="genus" reg="Tetractenion">T.</tp:taxon-name-part><tp:taxon-name-part taxon-name-part-type="species" reg="pascali">pascali</tp:taxon-name-part></tp:taxon-name></italic>. The malar space nearly as long as the width of the mandibular base separates <italic><tp:taxon-name><tp:taxon-name-part taxon-name-part-type="genus" reg="Tetractenion">T.</tp:taxon-name-part><tp:taxon-name-part taxon-name-part-type="species" reg="pascali">pascali</tp:taxon-name-part></tp:taxon-name></italic> from <italic><tp:taxon-name><tp:taxon-name-part taxon-name-part-type="genus" reg="Tetractenion">T.</tp:taxon-name-part><tp:taxon-name-part taxon-name-part-type="species" reg="acaule">acaule</tp:taxon-name-part></tp:taxon-name></italic>, <italic><tp:taxon-name><tp:taxon-name-part taxon-name-part-type="genus" reg="Tetractenion">T.</tp:taxon-name-part><tp:taxon-name-part taxon-name-part-type="species" reg="pseudolutea">pseudolutea</tp:taxon-name-part></tp:taxon-name></italic>, and <italic><tp:taxon-name><tp:taxon-name-part taxon-name-part-type="genus" reg="Tetractenion">T.</tp:taxon-name-part><tp:taxon-name-part taxon-name-part-type="species" reg="ibayaensis">ibayaensis</tp:taxon-name-part></tp:taxon-name></italic>. Pectinate hind tarsal claws distinguish <italic><tp:taxon-name><tp:taxon-name-part taxon-name-part-type="genus" reg="Tetractenion">T.</tp:taxon-name-part><tp:taxon-name-part taxon-name-part-type="species" reg="pascali">pascali</tp:taxon-name-part></tp:taxon-name></italic> from <italic><tp:taxon-name><tp:taxon-name-part taxon-name-part-type="genus" reg="Tetractenion">T.</tp:taxon-name-part><tp:taxon-name-part taxon-name-part-type="species" reg="luteum">luteum</tp:taxon-name-part></tp:taxon-name></italic> and <italic><tp:taxon-name><tp:taxon-name-part taxon-name-part-type="genus" reg="Tetractenion">T.</tp:taxon-name-part><tp:taxon-name-part taxon-name-part-type="species" reg="acaule">acaule</tp:taxon-name-part></tp:taxon-name></italic>; and a weakly wrinkled pronotal collar separates the species from <italic><tp:taxon-name><tp:taxon-name-part taxon-name-part-type="genus" reg="Tetractenion">T.</tp:taxon-name-part><tp:taxon-name-part taxon-name-part-type="species" reg="acaule">acaule</tp:taxon-name-part></tp:taxon-name></italic> and <italic><tp:taxon-name><tp:taxon-name-part taxon-name-part-type="genus" reg="Tetractenion">T.</tp:taxon-name-part><tp:taxon-name-part taxon-name-part-type="species" reg="rosei">rosei</tp:taxon-name-part></tp:taxon-name></italic>. Metasomal tergites II and III are longer than wide separating the species from <italic><tp:taxon-name><tp:taxon-name-part taxon-name-part-type="genus" reg="Tetractenion">T.</tp:taxon-name-part><tp:taxon-name-part taxon-name-part-type="species" reg="ibayaensis">ibayaensis</tp:taxon-name-part></tp:taxon-name></italic> and <italic><tp:taxon-name><tp:taxon-name-part taxon-name-part-type="genus" reg="Tetractenion">T.</tp:taxon-name-part><tp:taxon-name-part taxon-name-part-type="species" reg="acaule">acaule</tp:taxon-name-part></tp:taxon-name></italic>, <italic><tp:taxon-name><tp:taxon-name-part taxon-name-part-type="genus" reg="Tetractenion">T.</tp:taxon-name-part><tp:taxon-name-part taxon-name-part-type="species" reg="luteum">luteum</tp:taxon-name-part></tp:taxon-name></italic>, and <italic><tp:taxon-name><tp:taxon-name-part taxon-name-part-type="genus" reg="Tetractenion">T.</tp:taxon-name-part><tp:taxon-name-part taxon-name-part-type="species" reg="ibayaensis">ibayaensis</tp:taxon-name-part></tp:taxon-name></italic>, respectively. <italic><tp:taxon-name><tp:taxon-name-part taxon-name-part-type="genus" reg="Tetractenion">Tetractenion</tp:taxon-name-part><tp:taxon-name-part taxon-name-part-type="species" reg="luteum">luteum</tp:taxon-name-part></tp:taxon-name></italic> is the only other species besides <italic><tp:taxon-name><tp:taxon-name-part taxon-name-part-type="genus" reg="Tetractenion">T.</tp:taxon-name-part><tp:taxon-name-part taxon-name-part-type="species" reg="pascali">pascali</tp:taxon-name-part></tp:taxon-name></italic> that possess dense microtrichia on the wings.</p></tp:treatment-sec><tp:treatment-sec sec-type="description" id="SECID0EODAI"><title>Description.</title><p><bold><italic>Color</italic></bold>: head brown, mandibles yellow from base to brown at apex. Antennae brown. Body yellow with red-brown areas on metanotum; tibia III with shades of infuscation, tarsus III infuscate. Wings with dense microtrichia, pterostigma yellow, venation brown.</p><p><bold><italic>Head</italic></bold> narrowed straight behind eyes; occiput deeply and angularly excavated, occipital carina strong, extending to lower gena at mandibular base; malar space nearly as long as basal mandibular width; eyes very large; face and clypeus features robust, mandibles large; face three-lobed and punctate on a shiny background, punctures on second lobe and clypeus deeper than punctures on lobes flanking eyes, tentorial pits deep; clypeus small, laterally convex with declivity, apically invaginated, clypeal edge convex; mandibular teeth triangular, lower tooth longer than upper tooth; antenna long, slender and apically tapered.</p><p><bold><italic>Mesosoma</italic></bold> stout and moderately punctate on a shiny background; pronotum with no more than a wrinkle on collar; mesoscutal lobes present on mesoscutum, notauli posteriorly meeting before reaching the scutellum; mesopleuron higher than wide, epicnemial carina present at ending at anterior edge of mesopleuron; shallow pits on mesopleuron and propodeum. Propodeum weakly convex, punctate and posteriorly confluently grading into transverse wrinkles, posterior transverse carina present and distinct, lateral longitudinal carinae present but faint, spiracle small and circular-elliptical.</p><p><bold><italic>Metasoma</italic></bold> indistinctly punctate on a shiny background; tergite I elongate, twice as long as wide, tapered anteriorly, dorso-ventrally compressed in the medial region, glymma present, spiracle positioned in front of middle and hardly protruding; tergite II longer than wide, gastrocoeli indistinct; tergite III longer than wide; tergites IV–VIII higher than wide.</p><p><bold><italic>Fore wing</italic></bold> without ramellus on Rs-M vein; areolet large and quadrate with a short stalk receiving 2m-cu at center. Hind wing with Cu1 shorter than cu-a such that Cu2 arises above the middle of these combined veins. Legs very long, hind femur reaching beyond metasomal apex, length of tibia III plus tarsus III as long as body; spurs of tibia III longer than half metatarsal length; tarsal claws pectinate.</p><p><bold>Males</bold>: similar to females; ramellus present.</p><p><abbrev xmlns:xlink="http://www.w3.org/1999/xlink" xlink:title="clypeus transversality index" id="ABBRID0E2EAI" xlink:type="simple">CT</abbrev> 2–2.4; <abbrev xmlns:xlink="http://www.w3.org/1999/xlink" xlink:title="malar space length index" id="ABBRID0E6EAI" xlink:type="simple">ML</abbrev> 0.7–0.9; <abbrev xmlns:xlink="http://www.w3.org/1999/xlink" xlink:title="inter-ocellar index" id="ABBRID0EDFAI" xlink:type="simple">IO</abbrev> 1.2–1.3; <abbrev xmlns:xlink="http://www.w3.org/1999/xlink" xlink:title="oculo-ocellar index" id="ABBRID0EHFAI" xlink:type="simple">OO</abbrev> 1.6–2.1; Fl<sub>1</sub> 4.5–4.8; <abbrev xmlns:xlink="http://www.w3.org/1999/xlink" xlink:title="ovipositor sheath-tibia index" id="ABBRID0ENFAI" xlink:type="simple">OT</abbrev> 0.2; B 7.7–11.5 mm; A 11–14 mm; F 9.2–10 mm.</p></tp:treatment-sec><tp:treatment-sec sec-type="etymology" id="SECID0ERFAI"><title>Etymology.</title><p>Named after our colleague, Pascal Rousse, who first noted this to be a new species.</p></tp:treatment-sec><tp:treatment-sec sec-type="distribution" id="SECID0EWFAI"><title>Distribution.</title><p>Namibia and South Africa.</p></tp:treatment-sec><tp:treatment-sec sec-type="comments" id="SECID0E2FAI"><title>Comments.</title><p>In males, the ramellus on the fore wing is present, distinguishing the species from <italic><tp:taxon-name><tp:taxon-name-part taxon-name-part-type="genus" reg="Tetractenion">T.</tp:taxon-name-part><tp:taxon-name-part taxon-name-part-type="species" reg="acaule">acaule</tp:taxon-name-part></tp:taxon-name></italic> and <italic><tp:taxon-name><tp:taxon-name-part taxon-name-part-type="genus" reg="Tetractenion">T.</tp:taxon-name-part><tp:taxon-name-part taxon-name-part-type="species" reg="luteum">luteum</tp:taxon-name-part></tp:taxon-name></italic>. The wings of <italic><tp:taxon-name><tp:taxon-name-part taxon-name-part-type="genus" reg="Tetractenion">T.</tp:taxon-name-part><tp:taxon-name-part taxon-name-part-type="species" reg="rosei">rosei</tp:taxon-name-part></tp:taxon-name></italic> are inter-locked; this character could not be compared.</p><fig id="F4" position="float" orientation="portrait"><object-id xmlns:xlink="http://www.w3.org/1999/xlink" content-type="doi" xlink:type="simple">10.3897/zookeys.1007.55543.figure4</object-id><object-id xmlns:xlink="http://www.w3.org/1999/xlink" content-type="arpha" xlink:type="simple">9BCE51E4-C5D9-59A2-8AC0-83B3AC8F4133</object-id><label>Figure 4.</label><caption><p><italic><tp:taxon-name><tp:taxon-name-part taxon-name-part-type="genus" reg="Tetractenion">Tetractenion</tp:taxon-name-part><tp:taxon-name-part taxon-name-part-type="species" reg="pascali">pascali</tp:taxon-name-part></tp:taxon-name></italic> sp. nov. Holotype <bold>A</bold> habitus, lateral view <bold>B</bold> habitus, dorsal view (inset: data labels) <bold>C</bold> head, anterior view <bold>D</bold> wings.</p></caption><graphic xmlns:xlink="http://www.w3.org/1999/xlink" xlink:href="zookeys-1007-049-g004.jpg" position="float" orientation="portrait" xlink:type="simple" id="oo_492442.jpg"><uri content-type="original_file" xlink:type="simple">https://binary.pensoft.net/fig/492442</uri></graphic></fig></tp:treatment-sec></tp:taxon-treatment>
