# Supplementary material for: Revision of the endemic Afrotropical genus Tetractenion (Hymenoptera, Ichneumonidae) with an identification key to genera of Banchinae for the region
Source: Zookeys. 2020 Dec 30;1007:49–84. doi: 10.3897/zookeys.1007.55543 (PMC9425550; doi:10.3897/zookeys.1007.55543)
Supplement: XML Treatment for Tetractenion pseudolutea [file zookeys.1007.55543-treatment6.xml]

<!DOCTYPE tp:taxon-treatment
  PUBLIC "-//TaxonX//DTD Taxonomic Treatment Publishing DTD v0 20100105//EN" "tax-treatment-NSO.dtd">
<tp:taxon-treatment xmlns:tp="http://www.plazi.org/taxpub"><tp:treatment-meta><kwd-group><label>Taxon classification</label><kwd>
                <named-content content-type="kingdom">Animalia</named-content>
              </kwd><kwd>
                <named-content content-type="order">Hymenoptera</named-content>
              </kwd><kwd>
                <named-content content-type="family">Ichneumonidae</named-content>
              </kwd></kwd-group><mixed-citation publication-type="journal"><person-group><name><surname>Berry</surname><given-names>Terry Reynolds</given-names></name><name><surname>van Noort</surname><given-names>Simon</given-names></name></person-group><article-title>Revision of the endemic Afrotropical genus <italic><tp:taxon-name><tp:taxon-name-part taxon-name-part-type="genus" reg="Tetractenion">Tetractenion</tp:taxon-name-part></tp:taxon-name></italic> (<tp:taxon-name><tp:taxon-name-part taxon-name-part-type="order">Hymenoptera</tp:taxon-name-part></tp:taxon-name>, <tp:taxon-name><tp:taxon-name-part taxon-name-part-type="family">Ichneumonidae</tp:taxon-name-part></tp:taxon-name>) with an identification key to genera of <tp:taxon-name><tp:taxon-name-part taxon-name-part-type="subfamily">Banchinae</tp:taxon-name-part></tp:taxon-name> for the region</article-title><source>Zookeys</source><day>30</day><month>12</month><year>2020</year><volume>1007</volume><fpage>49</fpage><lpage>84</lpage><pub-id pub-id-type="doi">10.3897/zookeys.1007.55543</pub-id></mixed-citation></tp:treatment-meta><tp:nomenclature><tp:taxon-name>
              <object-id xmlns:xlink="http://www.w3.org/1999/xlink" content-type="arpha" xlink:type="simple">FA2D41A4-1859-53A7-85F2-AFEAECBC8353</object-id>
              <tp:taxon-name-part taxon-name-part-type="genus" reg="Tetractenion">Tetractenion</tp:taxon-name-part>
              <tp:taxon-name-part taxon-name-part-type="species" reg="pseudolutea">pseudolutea</tp:taxon-name-part>
              <object-id xmlns:xlink="http://www.w3.org/1999/xlink" content-type="zoobank" xlink:type="simple">http://zoobank.org/687360CC-2EEA-4136-9B8A-E202F638CC25</object-id>
            </tp:taxon-name><tp:taxon-authority>Reynolds Berry &amp; van Noort</tp:taxon-authority><tp:taxon-status xmlns:xlink="http://www.w3.org/1999/xlink" xlink:type="simple">sp. nov.</tp:taxon-status><xref ref-type="fig" rid="F5">Fig. 5</xref></tp:nomenclature><tp:treatment-sec sec-type="type material" id="SECID0EPJAI"><title>Type material.</title><p><bold><italic>Holotype</italic></bold> ♀: Angola (A11), Bruco, 26.ii–2.iii.1972, Southern African Exp. B.M. 1972-1 (<named-content xmlns:xlink="http://www.w3.org/1999/xlink" content-type="dwc:institutional_code" xlink:type="simple">NHMUK</named-content>). <bold><italic>Paratypes</italic></bold> 2♀: Angola (A11), Bruco, 26.ii–2.iii.1972, Southern African Exp. B.M. 1972-1 (<named-content xmlns:xlink="http://www.w3.org/1999/xlink" content-type="dwc:institutional_code" xlink:type="simple">NHMUK</named-content>). ♀: Umbilo, Durban, Natal, 26.10.19, A.L. Bevis, Imp. Inst. Ent. Brit. Mus., 1933-190 (<named-content xmlns:xlink="http://www.w3.org/1999/xlink" content-type="dwc:institutional_code" xlink:type="simple">NHMUK</named-content>). ♂: Cameroon, Ahal, 28.ix.1953. C.I.E. Coll. 15098. Pres. by Com. Inst. Ent. B.M. 1962-1. <italic><tp:taxon-name><tp:taxon-name-part taxon-name-part-type="genus" reg="Exetastes">Exetastes</tp:taxon-name-part></tp:taxon-name></italic> sp. det. J.F. Perkins (<named-content xmlns:xlink="http://www.w3.org/1999/xlink" content-type="dwc:institutional_code" xlink:type="simple">NHMUK</named-content>). ♀: Namibia, near Windhoek, between Mandume Ndemufayo Avenue and Western Bypass, 23.xii.2011 [collector not named], SAM-HYM-P047486 (<named-content xmlns:xlink="http://www.w3.org/1999/xlink" content-type="dwc:institutional_code" xlink:type="simple">SAMC</named-content>).</p></tp:treatment-sec><tp:treatment-sec sec-type="Differential diagnosis" id="SECID0E4KAI"><title>Differential diagnosis.</title><p>While the color pattern of <italic><tp:taxon-name><tp:taxon-name-part taxon-name-part-type="genus" reg="Tetractenion">Tetractenion</tp:taxon-name-part><tp:taxon-name-part taxon-name-part-type="species" reg="pseudolutea">pseudolutea</tp:taxon-name-part></tp:taxon-name></italic> is identical to <italic><tp:taxon-name><tp:taxon-name-part taxon-name-part-type="genus" reg="Tetractenion">T.</tp:taxon-name-part><tp:taxon-name-part taxon-name-part-type="species" reg="luteum">luteum</tp:taxon-name-part></tp:taxon-name></italic>, it is distinguishable from <italic><tp:taxon-name><tp:taxon-name-part taxon-name-part-type="genus" reg="Tetractenion">T.</tp:taxon-name-part><tp:taxon-name-part taxon-name-part-type="species" reg="luteum">luteum</tp:taxon-name-part></tp:taxon-name></italic> by having pectinate tarsal claw on the hind leg. The head is rounded behind the eyes, separating the species from <italic><tp:taxon-name><tp:taxon-name-part taxon-name-part-type="genus" reg="Tetractenion">T.</tp:taxon-name-part><tp:taxon-name-part taxon-name-part-type="species" reg="acaule">acaule</tp:taxon-name-part></tp:taxon-name></italic> and <italic><tp:taxon-name><tp:taxon-name-part taxon-name-part-type="genus" reg="Tetractenion">T.</tp:taxon-name-part><tp:taxon-name-part taxon-name-part-type="species" reg="pascali">pascali</tp:taxon-name-part></tp:taxon-name></italic>. The pronotal collar with no more than a wrinkle present distinguishes the species from <italic><tp:taxon-name><tp:taxon-name-part taxon-name-part-type="genus" reg="Tetractenion">T.</tp:taxon-name-part><tp:taxon-name-part taxon-name-part-type="species" reg="acaule">acaule</tp:taxon-name-part></tp:taxon-name></italic> and <italic><tp:taxon-name><tp:taxon-name-part taxon-name-part-type="genus" reg="Tetractenion">T.</tp:taxon-name-part><tp:taxon-name-part taxon-name-part-type="species" reg="rosei">rosei</tp:taxon-name-part></tp:taxon-name></italic>. Pectinate tarsal claws on the hind leg separates <italic><tp:taxon-name><tp:taxon-name-part taxon-name-part-type="genus" reg="Tetractenion">T.</tp:taxon-name-part><tp:taxon-name-part taxon-name-part-type="species" reg="pseudolutea">pseudolutea</tp:taxon-name-part></tp:taxon-name></italic> from <italic><tp:taxon-name><tp:taxon-name-part taxon-name-part-type="genus" reg="Tetractenion">T.</tp:taxon-name-part><tp:taxon-name-part taxon-name-part-type="species" reg="acaule">acaule</tp:taxon-name-part></tp:taxon-name></italic> and <italic><tp:taxon-name><tp:taxon-name-part taxon-name-part-type="genus" reg="Tetractenion">T.</tp:taxon-name-part><tp:taxon-name-part taxon-name-part-type="species" reg="luteum">luteum</tp:taxon-name-part></tp:taxon-name></italic>. Metasomal tergites II and III are longer than wide distinguishing <italic><tp:taxon-name><tp:taxon-name-part taxon-name-part-type="genus" reg="Tetractenion">T.</tp:taxon-name-part><tp:taxon-name-part taxon-name-part-type="species" reg="pseudolutea">pseudolutea</tp:taxon-name-part></tp:taxon-name></italic> from <italic><tp:taxon-name><tp:taxon-name-part taxon-name-part-type="genus" reg="Tetractenion">T.</tp:taxon-name-part><tp:taxon-name-part taxon-name-part-type="species" reg="ibayaensis">ibayaensis</tp:taxon-name-part></tp:taxon-name></italic>; and <italic><tp:taxon-name><tp:taxon-name-part taxon-name-part-type="genus" reg="Tetractenion">T.</tp:taxon-name-part><tp:taxon-name-part taxon-name-part-type="species" reg="acaule">acaule</tp:taxon-name-part></tp:taxon-name></italic>, <italic><tp:taxon-name><tp:taxon-name-part taxon-name-part-type="genus" reg="Tetractenion">T.</tp:taxon-name-part><tp:taxon-name-part taxon-name-part-type="species" reg="luteum">luteum</tp:taxon-name-part></tp:taxon-name></italic>, and <italic><tp:taxon-name><tp:taxon-name-part taxon-name-part-type="genus" reg="Tetractenion">T.</tp:taxon-name-part><tp:taxon-name-part taxon-name-part-type="species" reg="ibayaensis">ibayaensis</tp:taxon-name-part></tp:taxon-name></italic>, respectively. Sparse microtrichia on the wings distinguishes the species from <italic><tp:taxon-name><tp:taxon-name-part taxon-name-part-type="genus" reg="Tetractenion">T.</tp:taxon-name-part><tp:taxon-name-part taxon-name-part-type="species" reg="luteum">luteum</tp:taxon-name-part></tp:taxon-name></italic> and <italic><tp:taxon-name><tp:taxon-name-part taxon-name-part-type="genus" reg="Tetractenion">T.</tp:taxon-name-part><tp:taxon-name-part taxon-name-part-type="species" reg="pascali">pascali</tp:taxon-name-part></tp:taxon-name></italic>; yellowish-brown venation separates the species from <italic><tp:taxon-name><tp:taxon-name-part taxon-name-part-type="genus" reg="Tetractenion">T.</tp:taxon-name-part><tp:taxon-name-part taxon-name-part-type="species" reg="acaule">acaule</tp:taxon-name-part></tp:taxon-name></italic>, <italic><tp:taxon-name><tp:taxon-name-part taxon-name-part-type="genus" reg="Tetractenion">T.</tp:taxon-name-part><tp:taxon-name-part taxon-name-part-type="species" reg="luteum">luteum</tp:taxon-name-part></tp:taxon-name></italic>, <italic><tp:taxon-name><tp:taxon-name-part taxon-name-part-type="genus" reg="Tetractenion">T.</tp:taxon-name-part><tp:taxon-name-part taxon-name-part-type="species" reg="ibayaensis">ibayaensis</tp:taxon-name-part></tp:taxon-name></italic> and <italic><tp:taxon-name><tp:taxon-name-part taxon-name-part-type="genus" reg="Tetractenion">T.</tp:taxon-name-part><tp:taxon-name-part taxon-name-part-type="species" reg="pascali">pascali</tp:taxon-name-part></tp:taxon-name></italic>; and a yellow pterostigma distinguishes the species from <italic><tp:taxon-name><tp:taxon-name-part taxon-name-part-type="genus" reg="Tetractenion">T.</tp:taxon-name-part><tp:taxon-name-part taxon-name-part-type="species" reg="acaule">acaule</tp:taxon-name-part></tp:taxon-name></italic> and <italic><tp:taxon-name><tp:taxon-name-part taxon-name-part-type="genus" reg="Tetractenion">T.</tp:taxon-name-part><tp:taxon-name-part taxon-name-part-type="species" reg="ibayaensis">ibayaensis</tp:taxon-name-part></tp:taxon-name></italic>.</p></tp:treatment-sec><tp:treatment-sec sec-type="description" id="SECID0EATAI"><title>Description.</title><p>The <bold><italic>body color</italic></bold> is the same as in <italic><tp:taxon-name><tp:taxon-name-part taxon-name-part-type="genus" reg="Tetractenion">Tetractenion</tp:taxon-name-part><tp:taxon-name-part taxon-name-part-type="species" reg="luteum">luteum</tp:taxon-name-part></tp:taxon-name></italic>, except for density of microtrichia on the wings. <italic><tp:taxon-name><tp:taxon-name-part taxon-name-part-type="genus" reg="Tetractenion">Tetractenion</tp:taxon-name-part><tp:taxon-name-part taxon-name-part-type="species" reg="pseudolutea">pseudolutea</tp:taxon-name-part></tp:taxon-name></italic> has sparse microtrichia on the wings with yellow-brown venation, and the pterostigma is yellow.</p><p><bold><italic>Head</italic></bold> is rounded behind eyes; occiput deeply and angularly excavated, occipital carina strong, extending to lower gena at base of mandible; eyes very large, malar space more than half as long as wide as base of mandible; face and clypeus finely and evenly punctate, background hardly shining; face with three lobes, tentorial pits deep; clypeus small, laterally convex with declivity, apically invaginated, clypeal edge convex; mandibular teeth triangular, lower tooth longer than upper tooth; antennae long, slender and apically tapered.</p><p><bold><italic>Mesosoma</italic></bold> stout; mesoscutum deeply punctate, mesoscutal lobes hardly present, notauli posteriorly meeting before reaching the scutellum; pronotum finely punctate on a shiny background, no more than a wrinkle present on collar; mesopleuron and mesonotum finely punctate; mesopleuron higher than wide, epicnemial carina ending at anterior edge of mesopleuron; pits on mesopleuron and propodeum are shallow; propodeum weakly convex, finely punctate, posteriorly confluently grading into transverse wrinkles, posterior transverse carina reduced, lateral longitudinal carinae present but faint, spiracle small and circular-elliptical.</p><p><bold><italic>Metasoma</italic></bold> indistinctly punctate on a shiny background; tergite I twice as long as wide, tapered anteriorly, sometimes weakly dorso-ventrally depressed in the medial region, glymma present, spiracle positioned in front of middle and protruding, especially dorsally; tergite II longer than wide, gastrocoeli indistinct; tergite III longer than wide; tergites IV–VIII moderately laterally compressed.</p><p><bold><italic>Fore wing</italic></bold> with ramellus rarely present on Rs-M vein; areolet large, quadrate, with a short stalk receiving 2m-cu at the center. Hind wing with Cu1 shorter than cu-a such that Cu2 arises above the middle of these combined veins. Legs very long, hind femur reaching beyond metasomal apex, length of tibia III plus tarsus III as long as body, spurs of tibia III longer than half metatarsal length; tarsal claws pectinate.</p><p><abbrev xmlns:xlink="http://www.w3.org/1999/xlink" xlink:title="clypeus transversality index" id="ABBRID0E4UAI" xlink:type="simple">CT</abbrev> 2.3; <abbrev xmlns:xlink="http://www.w3.org/1999/xlink" xlink:title="malar space length index" id="ABBRID0EBVAI" xlink:type="simple">ML</abbrev> 0.6; <abbrev xmlns:xlink="http://www.w3.org/1999/xlink" xlink:title="inter-ocellar index" id="ABBRID0EFVAI" xlink:type="simple">IO</abbrev> 0.9–1.0; <abbrev xmlns:xlink="http://www.w3.org/1999/xlink" xlink:title="oculo-ocellar index" id="ABBRID0EJVAI" xlink:type="simple">OO</abbrev> 1.7; Fl<sub>1</sub> 4.6–5.6; <abbrev xmlns:xlink="http://www.w3.org/1999/xlink" xlink:title="ovipositor sheath-tibia index" id="ABBRID0EPVAI" xlink:type="simple">OT</abbrev> 0.1; B 9.1–10.7 mm; A 11.3–11.8 mm; F 8.6–9.8 mm.</p></tp:treatment-sec><tp:treatment-sec sec-type="etymology" id="SECID0ETVAI"><title>Etymology.</title><p>This species at first glance appears to be identical in coloration to <italic><tp:taxon-name><tp:taxon-name-part taxon-name-part-type="genus" reg="Tetractenion">T.</tp:taxon-name-part><tp:taxon-name-part taxon-name-part-type="species" reg="luteum">luteum</tp:taxon-name-part></tp:taxon-name></italic> but has morphological differences.</p></tp:treatment-sec><tp:treatment-sec sec-type="distribution" id="SECID0EEWAI"><title>Distribution.</title><p>Angola, Cameroon, Namibia, and South Africa.</p><fig id="F5" position="float" orientation="portrait"><object-id xmlns:xlink="http://www.w3.org/1999/xlink" content-type="doi" xlink:type="simple">10.3897/zookeys.1007.55543.figure5</object-id><object-id xmlns:xlink="http://www.w3.org/1999/xlink" content-type="arpha" xlink:type="simple">CDE582A2-4230-5AAA-8867-82B3BAAC59AB</object-id><label>Figure 5.</label><caption><p><italic><tp:taxon-name><tp:taxon-name-part taxon-name-part-type="genus" reg="Tetractenion">Tetractenion</tp:taxon-name-part><tp:taxon-name-part taxon-name-part-type="species" reg="pseudolutea">pseudolutea</tp:taxon-name-part></tp:taxon-name></italic> sp. nov. Holotype <bold>A</bold> habitus, lateral view <bold>B</bold> habitus, dorsal view <bold>C</bold> head, anterior view <bold>D</bold> wings (inset: data labels).</p></caption><graphic xmlns:xlink="http://www.w3.org/1999/xlink" xlink:href="zookeys-1007-049-g005.jpg" position="float" orientation="portrait" xlink:type="simple" id="oo_492443.jpg"><uri content-type="original_file" xlink:type="simple">https://binary.pensoft.net/fig/492443</uri></graphic></fig></tp:treatment-sec></tp:taxon-treatment>
