# Supplementary material for: Revision of the endemic Afrotropical genus Tetractenion (Hymenoptera, Ichneumonidae) with an identification key to genera of Banchinae for the region
Source: Zookeys. 2020 Dec 30;1007:49–84. doi: 10.3897/zookeys.1007.55543 (PMC9425550; doi:10.3897/zookeys.1007.55543)
Supplement: XML Treatment for Tetractenion rosei [file zookeys.1007.55543-treatment7.xml]

<!DOCTYPE tp:taxon-treatment
  PUBLIC "-//TaxonX//DTD Taxonomic Treatment Publishing DTD v0 20100105//EN" "tax-treatment-NSO.dtd">
<tp:taxon-treatment xmlns:tp="http://www.plazi.org/taxpub"><tp:treatment-meta><kwd-group><label>Taxon classification</label><kwd>
                <named-content content-type="kingdom">Animalia</named-content>
              </kwd><kwd>
                <named-content content-type="order">Hymenoptera</named-content>
              </kwd><kwd>
                <named-content content-type="family">Ichneumonidae</named-content>
              </kwd></kwd-group><mixed-citation publication-type="journal"><person-group><name><surname>Berry</surname><given-names>Terry Reynolds</given-names></name><name><surname>van Noort</surname><given-names>Simon</given-names></name></person-group><article-title>Revision of the endemic Afrotropical genus <italic><tp:taxon-name><tp:taxon-name-part taxon-name-part-type="genus" reg="Tetractenion">Tetractenion</tp:taxon-name-part></tp:taxon-name></italic> (<tp:taxon-name><tp:taxon-name-part taxon-name-part-type="order">Hymenoptera</tp:taxon-name-part></tp:taxon-name>, <tp:taxon-name><tp:taxon-name-part taxon-name-part-type="family">Ichneumonidae</tp:taxon-name-part></tp:taxon-name>) with an identification key to genera of <tp:taxon-name><tp:taxon-name-part taxon-name-part-type="subfamily">Banchinae</tp:taxon-name-part></tp:taxon-name> for the region</article-title><source>Zookeys</source><day>30</day><month>12</month><year>2020</year><volume>1007</volume><fpage>49</fpage><lpage>84</lpage><pub-id pub-id-type="doi">10.3897/zookeys.1007.55543</pub-id></mixed-citation></tp:treatment-meta><tp:nomenclature><tp:taxon-name>
              <object-id xmlns:xlink="http://www.w3.org/1999/xlink" content-type="arpha" xlink:type="simple">61925215-0094-5E63-A78F-936A6B4EA3CF</object-id>
              <tp:taxon-name-part taxon-name-part-type="genus" reg="Tetractenion">Tetractenion</tp:taxon-name-part>
              <tp:taxon-name-part taxon-name-part-type="species" reg="rosei">rosei</tp:taxon-name-part>
              <object-id xmlns:xlink="http://www.w3.org/1999/xlink" content-type="zoobank" xlink:type="simple">http://zoobank.org/A83D4196-5E8B-4D2D-AB29-7F0BDF15C377</object-id>
            </tp:taxon-name><tp:taxon-authority>Reynolds Berry &amp; van Noort</tp:taxon-authority><tp:taxon-status xmlns:xlink="http://www.w3.org/1999/xlink" xlink:type="simple">sp. nov.</tp:taxon-status><xref ref-type="fig" rid="F6">Fig. 6</xref></tp:nomenclature><tp:treatment-sec sec-type="type material" id="SECID0EWYAI"><title>Type material.</title><p><bold><italic>Holotype</italic></bold> ♂: Cameroon, Yaoundé, 1953, C.I.E. Coll. 15098. Pres. by Com. Inst. Ent., B. M. 1962-1. <italic><tp:taxon-name><tp:taxon-name-part taxon-name-part-type="genus" reg="Exetastes">Exetastes</tp:taxon-name-part></tp:taxon-name></italic> sp. ♀ det. J. F. Perkins (<named-content xmlns:xlink="http://www.w3.org/1999/xlink" content-type="dwc:institutional_code" xlink:type="simple">NHMUK</named-content>).</p></tp:treatment-sec><tp:treatment-sec sec-type="Differential diagnosis" id="SECID0ENZAI"><title>Differential diagnosis.</title><p><italic><tp:taxon-name><tp:taxon-name-part taxon-name-part-type="genus" reg="Tetractenion">Tetractenion</tp:taxon-name-part><tp:taxon-name-part taxon-name-part-type="species" reg="rosei">rosei</tp:taxon-name-part></tp:taxon-name></italic> is immediately distinguishable from other <italic><tp:taxon-name><tp:taxon-name-part taxon-name-part-type="genus" reg="Tetractenion">Tetractenion</tp:taxon-name-part></tp:taxon-name></italic> species by the reddish color of the head and pronotum in combination with a yellow body, completely yellow legs with venation on the wings also yellow. The head is not narrowed straight behind the eyes but rather rounded, distinguishing the species from <italic><tp:taxon-name><tp:taxon-name-part taxon-name-part-type="genus" reg="Tetractenion">T.</tp:taxon-name-part><tp:taxon-name-part taxon-name-part-type="species" reg="acaule">acaule</tp:taxon-name-part></tp:taxon-name></italic> and <italic><tp:taxon-name><tp:taxon-name-part taxon-name-part-type="genus" reg="Tetractenion">T.</tp:taxon-name-part><tp:taxon-name-part taxon-name-part-type="species" reg="pascali">pascali</tp:taxon-name-part></tp:taxon-name></italic>. The malar space nearly as long as the basal mandible width separates <italic><tp:taxon-name><tp:taxon-name-part taxon-name-part-type="genus" reg="Tetractenion">T.</tp:taxon-name-part><tp:taxon-name-part taxon-name-part-type="species" reg="rosei">rosei</tp:taxon-name-part></tp:taxon-name></italic> from <italic><tp:taxon-name><tp:taxon-name-part taxon-name-part-type="genus" reg="Tetractenion">T.</tp:taxon-name-part><tp:taxon-name-part taxon-name-part-type="species" reg="acaule">acaule</tp:taxon-name-part></tp:taxon-name></italic>, <italic><tp:taxon-name><tp:taxon-name-part taxon-name-part-type="genus" reg="Tetractenion">T.</tp:taxon-name-part><tp:taxon-name-part taxon-name-part-type="species" reg="pseudolutea">pseudolutea</tp:taxon-name-part></tp:taxon-name></italic>, and <italic><tp:taxon-name><tp:taxon-name-part taxon-name-part-type="genus" reg="Tetractenion">T.</tp:taxon-name-part><tp:taxon-name-part taxon-name-part-type="species" reg="ibayaensis">ibayaensis</tp:taxon-name-part></tp:taxon-name></italic>. <italic><tp:taxon-name><tp:taxon-name-part taxon-name-part-type="genus" reg="Tetractenion">Tetractenion</tp:taxon-name-part><tp:taxon-name-part taxon-name-part-type="species" reg="acaule">acaule</tp:taxon-name-part></tp:taxon-name></italic> is the only other species besides <italic><tp:taxon-name><tp:taxon-name-part taxon-name-part-type="genus" reg="Tetractenion">T.</tp:taxon-name-part><tp:taxon-name-part taxon-name-part-type="species" reg="rosei">rosei</tp:taxon-name-part></tp:taxon-name></italic> possessing a thickened and well-defined carina on the pronotal collar.</p><p>Pectinate hind tarsal claws separate the species from <italic><tp:taxon-name><tp:taxon-name-part taxon-name-part-type="genus" reg="Tetractenion">T.</tp:taxon-name-part><tp:taxon-name-part taxon-name-part-type="species" reg="acaule">acaule</tp:taxon-name-part></tp:taxon-name></italic> and <italic><tp:taxon-name><tp:taxon-name-part taxon-name-part-type="genus" reg="Tetractenion">T.</tp:taxon-name-part><tp:taxon-name-part taxon-name-part-type="species" reg="luteum">luteum</tp:taxon-name-part></tp:taxon-name></italic>. Sparse microtrichia on the wings distinguishes the species from <italic><tp:taxon-name><tp:taxon-name-part taxon-name-part-type="genus" reg="Tetractenion">T.</tp:taxon-name-part><tp:taxon-name-part taxon-name-part-type="species" reg="luteum">luteum</tp:taxon-name-part></tp:taxon-name></italic> and <italic><tp:taxon-name><tp:taxon-name-part taxon-name-part-type="genus" reg="Tetractenion">T.</tp:taxon-name-part><tp:taxon-name-part taxon-name-part-type="species" reg="pascali">pascali</tp:taxon-name-part></tp:taxon-name></italic>, and the pterostigma is yellow distinguishing the species from <italic><tp:taxon-name><tp:taxon-name-part taxon-name-part-type="genus" reg="Tetractenion">T.</tp:taxon-name-part><tp:taxon-name-part taxon-name-part-type="species" reg="acaule">acaule</tp:taxon-name-part></tp:taxon-name></italic> and <italic><tp:taxon-name><tp:taxon-name-part taxon-name-part-type="genus" reg="Tetractenion">T.</tp:taxon-name-part><tp:taxon-name-part taxon-name-part-type="species" reg="ibayaensis">ibayaensis</tp:taxon-name-part></tp:taxon-name></italic>. Metasomal tergites II and III are longer than wide separating <italic><tp:taxon-name><tp:taxon-name-part taxon-name-part-type="genus" reg="Tetractenion">T.</tp:taxon-name-part><tp:taxon-name-part taxon-name-part-type="species" reg="rosei">rosei</tp:taxon-name-part></tp:taxon-name></italic> from <italic><tp:taxon-name><tp:taxon-name-part taxon-name-part-type="genus" reg="Tetractenion">T.</tp:taxon-name-part><tp:taxon-name-part taxon-name-part-type="species" reg="ibayaensis">ibayaensis</tp:taxon-name-part></tp:taxon-name></italic>; and <italic><tp:taxon-name><tp:taxon-name-part taxon-name-part-type="genus" reg="Tetractenion">T.</tp:taxon-name-part><tp:taxon-name-part taxon-name-part-type="species" reg="acaule">acaule</tp:taxon-name-part></tp:taxon-name></italic>, <italic><tp:taxon-name><tp:taxon-name-part taxon-name-part-type="genus" reg="Tetractenion">T.</tp:taxon-name-part><tp:taxon-name-part taxon-name-part-type="species" reg="luteum">luteum</tp:taxon-name-part></tp:taxon-name></italic>, and <italic><tp:taxon-name><tp:taxon-name-part taxon-name-part-type="genus" reg="Tetractenion">T.</tp:taxon-name-part><tp:taxon-name-part taxon-name-part-type="species" reg="ibayaensis">ibayaensis</tp:taxon-name-part></tp:taxon-name></italic>, respectively.</p></tp:treatment-sec><tp:treatment-sec sec-type="description" id="SECID0EYABI"><title>Description.</title><p><bold><italic>Color</italic></bold>: head and pronotum reddish, black area restricted to region of ocelli. Body, legs, antennae yellow. Wings with sparse microtrichia, venation yellow, pterostigma yellow.</p><p><bold><italic>Head</italic></bold> rounded behind eyes; occiput deeply and angularly excavated, occipital carina strong, extending to lower gena at mandibular base; malar space nearly as long as basal mandibular width; eyes very large; face and clypeus moderately and evenly punctate on a shiny background; face with three lobes, tentorial pits deep; clypeus small, laterally convex with declivity, apically invaginated, clypeal edge convex; mandibular teeth triangular, lower tooth longer than upper tooth; antenna long, slender and apically tapered.</p><p><bold><italic>Mesosoma</italic></bold> stout with a shiny background; mesopleuron moderately punctate, epicnemial carina ending at anterior edge of mesopleuron; pits on the mesopleuron and propodeum shallow; mesonotum moderately punctate; pronotum sparsely and finely punctate on a shiny background with a well-defined carina on collar; mesoscutum deeply punctate, mesoscutal lobes hardly present, notauli posteriorly meeting before reaching the scutellum; propodeum weakly convex, deeply punctate posteriorly confluently grading into transverse wrinkles, posterior transverse carina indistinct, lateral longitudinal carinae present, spiracle small and round.</p><p><bold><italic>Metasoma</italic></bold> indistinctly punctate on a shiny background; tergite I more than twice as long as wide, tapered anteriorly, slight dorso-ventral depression in medial region, glymma present, spiracle in front of middle and protruding; tergites II and III longer than wide; gastrocoeli on tergite II indistinct; tergites IV–VIII higher than wide.</p><p><bold><italic>Hind wing</italic></bold> with Cu1 shorter than cu-a such that Cu2 arises above the middle of these combined veins. Legs very long, hind femur reaching beyond metasomal apex, length of tibia III plus tarsus III as long as body, spurs of tibia III longer than half metatarsal length; tarsal claws pectinate.</p><p><abbrev xmlns:xlink="http://www.w3.org/1999/xlink" xlink:title="clypeus transversality index" id="ABBRID0EBCBI" xlink:type="simple">CT</abbrev> 1.6; <abbrev xmlns:xlink="http://www.w3.org/1999/xlink" xlink:title="malar space length index" id="ABBRID0EFCBI" xlink:type="simple">ML</abbrev> 0.9; <abbrev xmlns:xlink="http://www.w3.org/1999/xlink" xlink:title="inter-ocellar index" id="ABBRID0EJCBI" xlink:type="simple">IO</abbrev> 1.4; <abbrev xmlns:xlink="http://www.w3.org/1999/xlink" xlink:title="oculo-ocellar index" id="ABBRID0ENCBI" xlink:type="simple">OO</abbrev> 2.2; Fl<sub>1</sub> 3.5; B 9.3 mm; F 8.6 mm.</p></tp:treatment-sec><tp:treatment-sec sec-type="etymology" id="SECID0ETCBI"><title>Etymology.</title><p>Named because of the reddish color of the head and pronotal collar. Noun in apposition.</p></tp:treatment-sec><tp:treatment-sec sec-type="distribution" id="SECID0EYCBI"><title>Distribution.</title><p>Cameroon.</p></tp:treatment-sec><tp:treatment-sec sec-type="comments" id="SECID0E4CBI"><title>Comments.</title><p>This is a rare species known only from one female specimen. Sampling in other areas of the Afrotropical region has so far not produced any further specimens. The wings are inter-locked in such a way that a useful diagnostic character of the wings cannot be seen, i.e., whether the ramellus is present or not.</p><fig id="F6" position="float" orientation="portrait"><object-id xmlns:xlink="http://www.w3.org/1999/xlink" content-type="doi" xlink:type="simple">10.3897/zookeys.1007.55543.figure6</object-id><object-id xmlns:xlink="http://www.w3.org/1999/xlink" content-type="arpha" xlink:type="simple">18CFA450-4B9E-5EBF-9F80-98DB2759E98D</object-id><label>Figure 6.</label><caption><p><italic><tp:taxon-name><tp:taxon-name-part taxon-name-part-type="genus" reg="Tetractenion">Tetractenion</tp:taxon-name-part><tp:taxon-name-part taxon-name-part-type="species" reg="rosei">rosei</tp:taxon-name-part></tp:taxon-name></italic> sp. nov. Holotype <bold>A</bold> habitus, lateral view <bold>B</bold> habitus, dorsal view <bold>C</bold> head, anterior view <bold>D</bold> wings (inset: data labels).</p></caption><graphic xmlns:xlink="http://www.w3.org/1999/xlink" xlink:href="zookeys-1007-049-g006.jpg" position="float" orientation="portrait" xlink:type="simple" id="oo_492444.jpg"><uri content-type="original_file" xlink:type="simple">https://binary.pensoft.net/fig/492444</uri></graphic></fig></tp:treatment-sec></tp:taxon-treatment>
