# Supplementary material for: Revision of the endemic Afrotropical genus Tetractenion (Hymenoptera, Ichneumonidae) with an identification key to genera of Banchinae for the region
Source: Zookeys. 2020 Dec 30;1007:49–84. doi: 10.3897/zookeys.1007.55543 (PMC9425550; doi:10.3897/zookeys.1007.55543)
Supplement: Supplementary material 1 — Lucid Interchange Format version 3 (LIF3) for the key to the genera of Afrotropical Banchinae (Hymenoptera, Ichneumonidae) [file zookeys-1007-049-s001.lif3]

<?xml version="1.0" encoding="UTF-8"?>
<lif3_key xmlns="http://www.lucidcentral.org/2006/LIF3/">
  <properties>
    <property key="key_authors" type="java.lang.String" value="Terry Reynolds Berry &amp; Simon van Noort (Iziko South African Museum)"/>
    <property key="key_title" type="java.lang.String" value="Key to genera of Afrotropical Banchinae"/>
    <property key="deploy_key_skip_needs_revision" type="java.lang.Boolean" value="true"/>
    <property key="export_key_filetype" type="java.lang.Byte" value="2"/>
    <property key="deploy_key_dest" type="java.lang.String" value="N:\Users\svannoort\ACTIVE Documents 24 Jan 2020\My Webs\Ichneumonoidea\Ichneumonidae\Banchinae\Keys\Lucid_Matrix_keys"/>
    <property key="deploy_key_title" type="java.lang.String" value="Key to genera of Afrotropical Banchinae"/>
    <property key="MediaPanel_last_images_folder" type="java.lang.String" value="C:\Users\svannoort\Documents\My Webs\Ichneumonoidea\Ichneumonidae\Banchinae\Lissonota\Images"/>
    <property key="deploy_key_copy_media" type="java.lang.Boolean" value="true"/>
    <property key="deploy_key_output_filtered_key" type="java.lang.Boolean" value="true"/>
    <property key="deploy_key_copy_additional_media" type="java.lang.Boolean" value="false"/>
    <property key="deploy_key_name" type="java.lang.String" value="banchinae_genera_matrix_key"/>
    <property key="deploy_key_output_home_page" type="java.lang.Boolean" value="false"/>
    <property key="deploy_key_copy_player_files" type="java.lang.Boolean" value="true"/>
    <property key="key_description" type="java.lang.String" value="Reynolds Berry T, van Noort S. 2020. Revision of the endemic Afrotropical genus Tetractenion (Hymenoptera; Ichneumonidae) with an identification key to genera of Banchinae for the region. ZooKeys"/>
    <property key="export_key_filename" type="java.lang.String" value="N:\Users\svannoort\ACTIVE Documents 24 Jan 2020\RESEARCH\RESEARCH PROJECTS &amp; FIELDWORK\Ichneumonidae\Banchinae\Banchinae generic paper 2020\Lucid keys\Key outputs for Appendix files\Key to genera of Afrotropical Banchinae Ichneumonidae.lif3"/>
  </properties>
  <items>
    <item item_id="1" name="Apophua" item_type="entity" item_uid="1a2ef6b9-3906-4bae-837d-3be14b6c0e55" revision="false" entity_type="entity" is_list_view_node="true"/>
    <item item_id="2" name="Atropha" item_type="entity" item_uid="0da50ab1-90f4-466c-9ce1-91bdfada89e3" revision="false" entity_type="entity" is_list_view_node="true"/>
    <item item_id="3" name="Cryptopimpla" item_type="entity" item_uid="6def6614-c28a-443b-beb4-793e47f90d50" revision="false" entity_type="entity" is_list_view_node="true"/>
    <item item_id="4" name="Exetastes" item_type="entity" item_uid="5772f35d-6b48-4680-8d86-eed91c615cb6" revision="false" entity_type="entity" is_list_view_node="true"/>
    <item item_id="5" name="Glyptopimpla" item_type="entity" item_uid="7e7ea119-7284-46c3-adda-3753374261ca" revision="false" entity_type="entity" is_list_view_node="true"/>
    <item item_id="6" name="Himertosoma" item_type="entity" item_uid="5b417faa-39c7-496c-a6ea-28d69f43e71d" revision="false" entity_type="entity" is_list_view_node="true"/>
    <item item_id="7" name="Lissonota" item_type="entity" item_uid="035ae1e1-a154-4aa2-8f19-17edd2fef7ab" revision="false" entity_type="entity" is_list_view_node="true"/>
    <item item_id="8" name="Sjostedtiella" item_type="entity" item_uid="2d0464af-7ab0-4a0d-9cc6-6c36c708bb46" revision="false" entity_type="entity" is_list_view_node="true"/>
    <item item_id="9" name="Spilopimpla" item_type="entity" item_uid="26ed8ad8-b615-4b5d-9fdf-8a389bedc891" revision="false" entity_type="entity" is_list_view_node="true"/>
    <item item_id="10" name="Syzeuctus" item_type="entity" item_uid="d885614b-25a2-4caf-8dad-af803d1929b6" revision="false" entity_type="entity" is_list_view_node="true"/>
    <item item_id="11" name="Tetractenion" item_type="entity" item_uid="068bb96c-3c08-4371-ad06-6087db0c0ff0" revision="false" entity_type="entity" is_list_view_node="true"/>
    <item item_id="12" name="Tossinola" item_type="entity" item_uid="9c201878-de60-448d-99b3-e50c4762e376" revision="false" entity_type="entity" is_list_view_node="true"/>
    <item item_id="13" name="Mandibular lower tooth" item_type="feature" item_uid="e41bd2be-d8c7-4885-832d-ed0f91dd898c" revision="false" score_type="normal" score_weight="1.0" match_type="any" base_unit="none" unit_prefix="none" include_in_best="true" single_choice="false"/>
    <item item_id="14" name="shorter than the upper tooth" item_type="state" item_uid="477d607b-18f9-45ca-aea8-81575d3e9f82" revision="false"/>
    <item item_id="15" name="equal in length to upper tooth" item_type="state" item_uid="4bf5dee0-8954-4d04-a5eb-50cc71288fe6" revision="false"/>
    <item item_id="16" name="longer than upper tooth" item_type="state" item_uid="efc22651-b446-47bc-9876-a47f855d4ac9" revision="false"/>
    <item item_id="17" name="Clypeus" item_type="feature" item_uid="49e4b3aa-0efb-47b3-8ca3-ae03b53cc03d" revision="false" score_type="normal" score_weight="1.0" match_type="any" base_unit="none" unit_prefix="none" include_in_best="true" single_choice="false"/>
    <item item_id="18" name="apically invaginated" item_type="state" item_uid="8d1622d8-063a-43ad-9484-9fe1231b93e3" revision="false"/>
    <item item_id="19" name="apically normal" item_type="state" item_uid="9a9ada8a-a22f-497e-80f1-c32c20a27741" revision="false"/>
    <item item_id="20" name="Antennal flagellum" item_type="feature" item_uid="25f068ad-f5a1-4f44-9420-31a0ae15d9bc" revision="false" score_type="normal" score_weight="1.0" match_type="any" base_unit="none" unit_prefix="none" include_in_best="true" single_choice="false"/>
    <item item_id="21" name="apical third to two-fifths tapered to a slender apex" item_type="state" item_uid="7fc9e3f1-aae3-4622-acf6-46404e3256f5" revision="false"/>
    <item item_id="23" name="Malar space" item_type="feature" item_uid="f1d54ef2-3b15-4e13-928d-107f12845941" revision="false" score_type="normal" score_weight="1.0" match_type="any" base_unit="none" unit_prefix="none" include_in_best="true" single_choice="false"/>
    <item item_id="26" name="Occipital carina (completeness)" item_type="feature" item_uid="42497586-b0e6-4ca4-83a9-dd9bb0d55097" revision="false" score_type="normal" score_weight="1.0" match_type="any" base_unit="none" unit_prefix="none" include_in_best="true" single_choice="false"/>
    <item item_id="27" name="broadly interrupted above" item_type="state" item_uid="2b33a41f-9c9b-4efc-a0f4-9d863e650666" revision="false"/>
    <item item_id="28" name="complete" item_type="state" item_uid="d5ba972b-dcaa-44b0-9801-34b6de3ff775" revision="false"/>
    <item item_id="31" name="Occipital carina joining hypostomal carina" item_type="feature" item_uid="9781cae6-5964-43c5-88dc-67d377773ad7" revision="false" score_type="normal" score_weight="1.0" match_type="any" base_unit="none" unit_prefix="none" include_in_best="true" single_choice="false"/>
    <item item_id="34" name="Epomia" item_type="feature" item_uid="c576756c-9d7e-4632-bda5-aff4df3b450c" revision="false" score_type="normal" score_weight="1.0" match_type="any" base_unit="none" unit_prefix="none" include_in_best="true" single_choice="false"/>
    <item item_id="37" name="Mesopleuron" item_type="feature" item_uid="fde97094-dae0-4784-ac6a-32bd37b72581" revision="false" score_type="normal" score_weight="1.0" match_type="any" base_unit="none" unit_prefix="none" include_in_best="true" single_choice="false"/>
    <item item_id="38" name="usually wider than high" item_type="state" item_uid="2116c7c9-9756-47ed-b3e2-26fbce8c3a29" revision="false"/>
    <item item_id="40" name="Propodeal spiracle" item_type="feature" item_uid="b9f41f3e-3b43-4e59-b3b9-2e76db4dee74" revision="false" score_type="normal" score_weight="1.0" match_type="any" base_unit="none" unit_prefix="none" include_in_best="true" single_choice="false"/>
    <item item_id="44" name="Propodeum" item_type="feature" item_uid="cc534b8d-72b3-4ab2-a40b-f2682378e72b" revision="false" score_type="normal" score_weight="1.0" match_type="any" base_unit="none" unit_prefix="none" include_in_best="true" single_choice="false"/>
    <item item_id="46" name="Apex of submetapleural lobe" item_type="feature" item_uid="8dcf7544-c387-40b6-995d-ce75a9f3c344" revision="false" score_type="normal" score_weight="1.0" match_type="any" base_unit="none" unit_prefix="none" include_in_best="true" single_choice="false"/>
    <item item_id="56" name="Glymma" item_type="feature" item_uid="c76adabb-d94a-49ca-abb3-c02be3ec4cc9" revision="false" score_type="normal" score_weight="1.0" match_type="any" base_unit="none" unit_prefix="none" include_in_best="true" single_choice="false"/>
    <item item_id="59" name="Spiracle of tergite 1" item_type="feature" item_uid="ac31ee12-6f77-41d1-ba11-5ed42a8864ee" revision="false" score_type="normal" score_weight="1.0" match_type="any" base_unit="none" unit_prefix="none" include_in_best="true" single_choice="false"/>
    <item item_id="65" name="Fore wing" item_type="feature" item_uid="43aa48ce-00b9-4918-99f5-d32c35b0234f" revision="false" score_type="normal" score_weight="1.0" match_type="any" base_unit="none" unit_prefix="none" include_in_best="true" single_choice="false"/>
    <item item_id="66" name="with vein 3rs-m present (areolet closed)" item_type="state" item_uid="152e2bc7-61bc-429d-9db2-0d72fd09e309" revision="false"/>
    <item item_id="67" name="with vein 3rs-m absent (areolet open)" item_type="state" item_uid="2c42952e-9034-4ae9-83c9-2d35ded181b2" revision="false"/>
    <item item_id="68" name="Shape of areolet when closed" item_type="feature" item_uid="e34fd6b9-55b8-4f3f-a85d-604380204a35" revision="false" score_type="normal" score_weight="1.0" match_type="any" base_unit="none" unit_prefix="none" include_in_best="true" single_choice="false"/>
    <item item_id="69" name="rhomboidal" item_type="state" item_uid="faccff3a-172c-4c83-b5ee-3d037769004c" revision="false"/>
    <item item_id="70" name="truncate" item_type="state" item_uid="11239bcb-c0ef-4bb4-92ef-f469d19c1c04" revision="false"/>
    <item item_id="71" name="stalked, triangular" item_type="state" item_uid="0118b6b0-8eda-4e15-947e-92a7718245e5" revision="false"/>
    <item item_id="72" name="Hindwing vein Cu1" item_type="feature" item_uid="c4bd5712-bd4c-4d56-bd45-67a77acc3e52" revision="false" score_type="normal" score_weight="1.0" match_type="any" base_unit="none" unit_prefix="none" include_in_best="true" single_choice="false"/>
    <item item_id="75" name="Tarsal claws" item_type="feature" item_uid="3fb9ffe5-5e64-4df8-bbc5-38361decea3f" revision="false" score_type="normal" score_weight="1.0" match_type="any" base_unit="none" unit_prefix="none" include_in_best="true" single_choice="false"/>
    <item item_id="78" name="Ovipositor sheath" item_type="feature" item_uid="bc33948f-03aa-4307-a88f-715cf8e9f981" revision="false" score_type="normal" score_weight="1.0" match_type="any" base_unit="none" unit_prefix="none" include_in_best="true" single_choice="false"/>
    <item item_id="87" name="Occipital carina (shape prior to junction)" item_type="feature" item_uid="75f5e46e-7cad-4343-90d9-b106280ec1d7" revision="false" score_type="normal" score_weight="1.0" match_type="any" base_unit="none" unit_prefix="none" include_in_best="true" single_choice="false"/>
    <item item_id="91" name="without a strong curve before junction with hypostomal carina" item_type="state" item_uid="f8bc7596-a0a8-47bd-8455-44aaa4b33f76" revision="false"/>
    <item item_id="101" name="stout, with anterior half &gt;0.5x as wide as posterior margin" item_type="state" item_uid="8ba55da7-30a8-4313-b3e8-dde1737d8074" revision="false"/>
    <item item_id="107" name="not tapered at the apex" item_type="state" item_uid="bb566234-6b4b-4dad-b1b6-3f2dbc3377f3" revision="false"/>
    <item item_id="108" name="0.5-0.8x as long as basal width of mandible" item_type="state" item_uid="7c8fe5a2-960a-42c1-a0bc-81b29cad105a" revision="false"/>
    <item item_id="109" name="1.4-2.5x as long as basal width of mandible" item_type="state" item_uid="d6f3188e-8e09-46f8-ab97-58c2279a3355" revision="false"/>
    <item item_id="110" name="strongly curved before junction with hypostomal carina" item_type="state" item_uid="1b5b124a-3f32-4c45-a7f9-28ccda617656" revision="false"/>
    <item item_id="111" name="at base of mandible" item_type="state" item_uid="33255a7c-c270-4762-8815-ca64276253e3" revision="false"/>
    <item item_id="112" name="distant from base of mandible" item_type="state" item_uid="1a1466c8-39f9-48c0-87c0-6056bc0abd40" revision="false"/>
    <item item_id="113" name="long and strong" item_type="state" item_uid="9813e4f1-8dd7-484b-9216-e3d315e7779f" revision="false"/>
    <item item_id="114" name="indistinct (represented by a short wrinkle)" item_type="state" item_uid="8895c32a-9097-46ee-a246-1ff504fd24ac" revision="false"/>
    <item item_id="115" name="absent" item_type="state" item_uid="636cce83-5e17-4465-bf70-ac4283b359ae" revision="false"/>
    <item item_id="116" name="usually higher than wide" item_type="state" item_uid="7f54cc26-0c6d-4909-a91f-780dfc095cc8" revision="false"/>
    <item item_id="117" name="elliptic" item_type="state" item_uid="c4d90a27-be1a-4e54-932c-f80fa3d2bbe9" revision="false"/>
    <item item_id="118" name="circular" item_type="state" item_uid="e672c16a-74e0-486c-a935-920de04a9efe" revision="false"/>
    <item item_id="119" name="elongate" item_type="state" item_uid="49f9730d-7479-4a92-9f75-68175f6d3a0c" revision="false"/>
    <item item_id="120" name="with apical transverse carina or pleural carina (or both)" item_type="state" item_uid="820851e8-e7e9-4579-9030-af9df102485c" revision="false"/>
    <item item_id="121" name="lacking carinae" item_type="state" item_uid="306d8a83-2d67-4a12-8db4-0b8359993668" revision="false"/>
    <item item_id="122" name="tooth-like" item_type="state" item_uid="75ff0c9b-bfc0-49c4-84ae-b95105f8900c" revision="false"/>
    <item item_id="123" name="rounded" item_type="state" item_uid="31fb32f0-ed27-4e9c-a2c0-2c6bcdbf3fa4" revision="false"/>
    <item item_id="124" name="First tergite (shape in dorsal view)" item_type="feature" item_uid="af7b80ae-13b7-4e62-ba9e-a9f6fa650bd0" revision="false" score_type="normal" score_weight="1.0" match_type="any" base_unit="none" unit_prefix="none" include_in_best="true" single_choice="false"/>
    <item item_id="125" name="slender, much longer than wide, anterior half &lt;0.5x as wide as posterior margin" item_type="state" item_uid="85a1f5ed-ca22-4c5e-90fc-c87be64e549a" revision="false"/>
    <item item_id="126" name="moderately slender, with anterior half about 0.5x as wide as posterior margin" item_type="state" item_uid="58b979ef-d5de-49c7-ad17-e38db9ab75b6" revision="false"/>
    <item item_id="128" name="First tergite (striation)" item_type="feature" item_uid="55f58171-8461-4465-9e8e-8db1bb46c11a" revision="false" score_type="normal" score_weight="1.0" match_type="any" base_unit="none" unit_prefix="none" include_in_best="true" single_choice="false"/>
    <item item_id="129" name="with longitudinal striae" item_type="state" item_uid="f7ca8a48-f023-4cf6-8e1b-731c22ab6c66" revision="false"/>
    <item item_id="130" name="without longitudinal striae" item_type="state" item_uid="da353aa0-bc09-4fa6-93f5-79023c675e7f" revision="false"/>
    <item item_id="131" name="absent" item_type="state" item_uid="6826394c-6935-47b5-baf7-bc8c374e196c" revision="false"/>
    <item item_id="132" name="present" item_type="state" item_uid="b29df08e-b7e9-4d9d-94f1-30cee720a959" revision="false"/>
    <item item_id="133" name="positioned at or behind middle of tergite" item_type="state" item_uid="7deaa49a-e756-4c39-bad3-7b4a64619bfe" revision="false"/>
    <item item_id="134" name="positioned in front of middle of tergite" item_type="state" item_uid="5d213637-8ed7-4df1-9761-ff511899c9be" revision="false"/>
    <item item_id="135" name="Tergites 2-4" item_type="feature" item_uid="96b389af-75cf-418c-b0a8-f4c55d8a53cd" revision="false" score_type="normal" score_weight="1.0" match_type="any" base_unit="none" unit_prefix="none" include_in_best="true" single_choice="false"/>
    <item item_id="136" name="with a median pair of (usually) deep oblique grooves diverging posteriorly" item_type="state" item_uid="63fca022-1b35-4fa8-a79f-51fbfd2c16f5" revision="false"/>
    <item item_id="137" name="without a median pair of oblique grooves" item_type="state" item_uid="f73133bf-d359-452f-b8aa-d881e465320d" revision="false"/>
    <item item_id="138" name="longer than cu-a (Townes terminology: nervellus intercepted below middle)" item_type="state" item_uid="f73bb9e0-8a53-4fc1-9bd7-171c0bb3e3f4" revision="false"/>
    <item item_id="139" name="shorter than cu-a (Townes terminology: nervellus intercepted above middle)" item_type="state" item_uid="72a13e6b-1e24-465a-a3fb-7eb410ec8457" revision="false"/>
    <item item_id="140" name="simple with a single basal tooth" item_type="state" item_uid="abd1c13a-cb58-40e3-9ea7-12e2dd8a7dce" revision="false"/>
    <item item_id="141" name="simple without basal tooth" item_type="state" item_uid="5494f46a-1035-4740-8d4f-6b893e8e74a8" revision="false"/>
    <item item_id="142" name="pectinate" item_type="state" item_uid="ab186392-4fd4-48c6-8891-e66ce3b270b1" revision="false"/>
    <item item_id="143" name="short, 0.1-0.2x as long as hind tibia" item_type="state" item_uid="ed9d2215-e97c-4f5d-9720-064c25072550" revision="false"/>
    <item item_id="144" name="medium, 0.3-1.4x as long as hind tibia" item_type="state" item_uid="a6ccc576-2c1b-49b4-966d-2313f0095201" revision="false"/>
    <item item_id="145" name="long, &gt;1.4x as long as hind tibia" item_type="state" item_uid="ec2860e1-d61f-4d9a-801e-a0a5791aee6f" revision="false"/>
    <item item_id="161" name="petiolate" item_type="state" item_uid="c5e57118-5fad-4ba9-9b53-a1bfc08d4472" revision="false"/>
  </items>
  <trees>
    <tree type="feature">
      <treenode item_id="13" parent_id="0"/>
      <treenode item_id="14" parent_id="13"/>
      <treenode item_id="15" parent_id="13"/>
      <treenode item_id="16" parent_id="13"/>
      <treenode item_id="17" parent_id="0"/>
      <treenode item_id="18" parent_id="17"/>
      <treenode item_id="19" parent_id="17"/>
      <treenode item_id="20" parent_id="0"/>
      <treenode item_id="21" parent_id="20"/>
      <treenode item_id="107" parent_id="20"/>
      <treenode item_id="23" parent_id="0"/>
      <treenode item_id="108" parent_id="23"/>
      <treenode item_id="109" parent_id="23"/>
      <treenode item_id="26" parent_id="0"/>
      <treenode item_id="27" parent_id="26"/>
      <treenode item_id="28" parent_id="26"/>
      <treenode item_id="87" parent_id="0"/>
      <treenode item_id="91" parent_id="87"/>
      <treenode item_id="110" parent_id="87"/>
      <treenode item_id="31" parent_id="0"/>
      <treenode item_id="111" parent_id="31"/>
      <treenode item_id="112" parent_id="31"/>
      <treenode item_id="34" parent_id="0"/>
      <treenode item_id="113" parent_id="34"/>
      <treenode item_id="114" parent_id="34"/>
      <treenode item_id="115" parent_id="34"/>
      <treenode item_id="37" parent_id="0"/>
      <treenode item_id="38" parent_id="37"/>
      <treenode item_id="116" parent_id="37"/>
      <treenode item_id="40" parent_id="0"/>
      <treenode item_id="117" parent_id="40"/>
      <treenode item_id="118" parent_id="40"/>
      <treenode item_id="119" parent_id="40"/>
      <treenode item_id="44" parent_id="0"/>
      <treenode item_id="120" parent_id="44"/>
      <treenode item_id="121" parent_id="44"/>
      <treenode item_id="46" parent_id="0"/>
      <treenode item_id="122" parent_id="46"/>
      <treenode item_id="123" parent_id="46"/>
      <treenode item_id="124" parent_id="0"/>
      <treenode item_id="125" parent_id="124"/>
      <treenode item_id="126" parent_id="124"/>
      <treenode item_id="101" parent_id="124"/>
      <treenode item_id="128" parent_id="0"/>
      <treenode item_id="129" parent_id="128"/>
      <treenode item_id="130" parent_id="128"/>
      <treenode item_id="56" parent_id="0"/>
      <treenode item_id="131" parent_id="56"/>
      <treenode item_id="132" parent_id="56"/>
      <treenode item_id="59" parent_id="0"/>
      <treenode item_id="133" parent_id="59"/>
      <treenode item_id="134" parent_id="59"/>
      <treenode item_id="135" parent_id="0"/>
      <treenode item_id="136" parent_id="135"/>
      <treenode item_id="137" parent_id="135"/>
      <treenode item_id="65" parent_id="0"/>
      <treenode item_id="66" parent_id="65"/>
      <treenode item_id="67" parent_id="65"/>
      <treenode item_id="68" parent_id="0"/>
      <treenode item_id="69" parent_id="68"/>
      <treenode item_id="70" parent_id="68"/>
      <treenode item_id="71" parent_id="68"/>
      <treenode item_id="161" parent_id="68"/>
      <treenode item_id="72" parent_id="0"/>
      <treenode item_id="138" parent_id="72"/>
      <treenode item_id="139" parent_id="72"/>
      <treenode item_id="75" parent_id="0"/>
      <treenode item_id="140" parent_id="75"/>
      <treenode item_id="141" parent_id="75"/>
      <treenode item_id="142" parent_id="75"/>
      <treenode item_id="78" parent_id="0"/>
      <treenode item_id="143" parent_id="78"/>
      <treenode item_id="144" parent_id="78"/>
      <treenode item_id="145" parent_id="78"/>
    </tree>
    <tree type="entity">
      <treenode item_id="1" parent_id="0"/>
      <treenode item_id="2" parent_id="0"/>
      <treenode item_id="3" parent_id="0"/>
      <treenode item_id="4" parent_id="0"/>
      <treenode item_id="5" parent_id="0"/>
      <treenode item_id="6" parent_id="0"/>
      <treenode item_id="7" parent_id="0"/>
      <treenode item_id="8" parent_id="0"/>
      <treenode item_id="9" parent_id="0"/>
      <treenode item_id="10" parent_id="0"/>
      <treenode item_id="11" parent_id="0"/>
      <treenode item_id="12" parent_id="0"/>
    </tree>
    <tree type="filter"/>
  </trees>
  <descriptions>
    <container type="normal">
      <scoring_item item_id="14">
        <scored_item item_id="3" value="1"/>
        <scored_item item_id="5" value="1"/>
        <scored_item item_id="10" value="1"/>
      </scoring_item>
      <scoring_item item_id="15">
        <scored_item item_id="1" value="1"/>
        <scored_item item_id="2" value="1"/>
        <scored_item item_id="4" value="1"/>
        <scored_item item_id="6" value="1"/>
        <scored_item item_id="7" value="1"/>
        <scored_item item_id="8" value="1"/>
        <scored_item item_id="9" value="1"/>
        <scored_item item_id="10" value="1"/>
        <scored_item item_id="12" value="1"/>
      </scoring_item>
      <scoring_item item_id="16">
        <scored_item item_id="11" value="1"/>
      </scoring_item>
      <scoring_item item_id="18">
        <scored_item item_id="11" value="1"/>
      </scoring_item>
      <scoring_item item_id="19">
        <scored_item item_id="1" value="1"/>
        <scored_item item_id="2" value="1"/>
        <scored_item item_id="3" value="1"/>
        <scored_item item_id="4" value="1"/>
        <scored_item item_id="5" value="1"/>
        <scored_item item_id="6" value="1"/>
        <scored_item item_id="7" value="1"/>
        <scored_item item_id="8" value="1"/>
        <scored_item item_id="9" value="1"/>
        <scored_item item_id="10" value="1"/>
        <scored_item item_id="12" value="1"/>
      </scoring_item>
      <scoring_item item_id="21">
        <scored_item item_id="3" value="1"/>
        <scored_item item_id="4" value="1"/>
        <scored_item item_id="9" value="1"/>
        <scored_item item_id="11" value="1"/>
      </scoring_item>
      <scoring_item item_id="27">
        <scored_item item_id="1" value="1"/>
        <scored_item item_id="2" value="1"/>
        <scored_item item_id="5" value="1"/>
        <scored_item item_id="8" value="1"/>
        <scored_item item_id="12" value="1"/>
      </scoring_item>
      <scoring_item item_id="28">
        <scored_item item_id="3" value="1"/>
        <scored_item item_id="4" value="1"/>
        <scored_item item_id="6" value="1"/>
        <scored_item item_id="7" value="1"/>
        <scored_item item_id="9" value="1"/>
        <scored_item item_id="10" value="1"/>
        <scored_item item_id="11" value="1"/>
      </scoring_item>
      <scoring_item item_id="38">
        <scored_item item_id="1" value="1"/>
        <scored_item item_id="2" value="1"/>
        <scored_item item_id="3" value="1"/>
        <scored_item item_id="5" value="1"/>
        <scored_item item_id="6" value="1"/>
        <scored_item item_id="7" value="1"/>
        <scored_item item_id="8" value="1"/>
        <scored_item item_id="9" value="1"/>
        <scored_item item_id="10" value="1"/>
        <scored_item item_id="12" value="1"/>
      </scoring_item>
      <scoring_item item_id="66">
        <scored_item item_id="2" value="1"/>
        <scored_item item_id="3" value="1"/>
        <scored_item item_id="4" value="1"/>
        <scored_item item_id="5" value="1"/>
        <scored_item item_id="7" value="1"/>
        <scored_item item_id="8" value="1"/>
        <scored_item item_id="10" value="1"/>
        <scored_item item_id="11" value="1"/>
      </scoring_item>
      <scoring_item item_id="67">
        <scored_item item_id="1" value="1"/>
        <scored_item item_id="6" value="1"/>
        <scored_item item_id="9" value="1"/>
        <scored_item item_id="12" value="1"/>
      </scoring_item>
      <scoring_item item_id="69">
        <scored_item item_id="4" value="1"/>
        <scored_item item_id="11" value="1"/>
      </scoring_item>
      <scoring_item item_id="70">
        <scored_item item_id="3" value="1"/>
        <scored_item item_id="7" value="1"/>
      </scoring_item>
      <scoring_item item_id="71">
        <scored_item item_id="2" value="1"/>
        <scored_item item_id="10" value="1"/>
      </scoring_item>
      <scoring_item item_id="91">
        <scored_item item_id="2" value="1"/>
        <scored_item item_id="3" value="1"/>
        <scored_item item_id="4" value="1"/>
        <scored_item item_id="5" value="1"/>
        <scored_item item_id="6" value="1"/>
        <scored_item item_id="7" value="1"/>
        <scored_item item_id="8" value="1"/>
        <scored_item item_id="9" value="1"/>
        <scored_item item_id="10" value="1"/>
        <scored_item item_id="11" value="1"/>
        <scored_item item_id="12" value="1"/>
      </scoring_item>
      <scoring_item item_id="101">
        <scored_item item_id="1" value="1"/>
        <scored_item item_id="4" value="1"/>
        <scored_item item_id="5" value="1"/>
        <scored_item item_id="6" value="1"/>
        <scored_item item_id="7" value="1"/>
        <scored_item item_id="8" value="1"/>
        <scored_item item_id="9" value="1"/>
        <scored_item item_id="10" value="1"/>
        <scored_item item_id="12" value="1"/>
      </scoring_item>
      <scoring_item item_id="107">
        <scored_item item_id="1" value="1"/>
        <scored_item item_id="2" value="1"/>
        <scored_item item_id="5" value="1"/>
        <scored_item item_id="6" value="1"/>
        <scored_item item_id="7" value="1"/>
        <scored_item item_id="8" value="1"/>
        <scored_item item_id="10" value="1"/>
        <scored_item item_id="12" value="1"/>
      </scoring_item>
      <scoring_item item_id="108">
        <scored_item item_id="1" value="1"/>
        <scored_item item_id="2" value="1"/>
        <scored_item item_id="3" value="1"/>
        <scored_item item_id="4" value="1"/>
        <scored_item item_id="5" value="1"/>
        <scored_item item_id="6" value="1"/>
        <scored_item item_id="7" value="1"/>
        <scored_item item_id="9" value="1"/>
        <scored_item item_id="10" value="1"/>
        <scored_item item_id="11" value="1"/>
        <scored_item item_id="12" value="1"/>
      </scoring_item>
      <scoring_item item_id="109">
        <scored_item item_id="8" value="1"/>
      </scoring_item>
      <scoring_item item_id="110">
        <scored_item item_id="1" value="1"/>
      </scoring_item>
      <scoring_item item_id="111">
        <scored_item item_id="1" value="1"/>
        <scored_item item_id="10" value="1"/>
        <scored_item item_id="11" value="1"/>
      </scoring_item>
      <scoring_item item_id="112">
        <scored_item item_id="2" value="1"/>
        <scored_item item_id="3" value="1"/>
        <scored_item item_id="4" value="1"/>
        <scored_item item_id="5" value="1"/>
        <scored_item item_id="6" value="1"/>
        <scored_item item_id="7" value="1"/>
        <scored_item item_id="8" value="1"/>
        <scored_item item_id="9" value="1"/>
        <scored_item item_id="12" value="1"/>
      </scoring_item>
      <scoring_item item_id="113">
        <scored_item item_id="5" value="1"/>
        <scored_item item_id="10" value="1"/>
      </scoring_item>
      <scoring_item item_id="114">
        <scored_item item_id="1" value="1"/>
        <scored_item item_id="2" value="1"/>
        <scored_item item_id="8" value="1"/>
      </scoring_item>
      <scoring_item item_id="115">
        <scored_item item_id="2" value="1"/>
        <scored_item item_id="3" value="1"/>
        <scored_item item_id="4" value="1"/>
        <scored_item item_id="6" value="1"/>
        <scored_item item_id="7" value="1"/>
        <scored_item item_id="8" value="1"/>
        <scored_item item_id="9" value="1"/>
        <scored_item item_id="11" value="1"/>
        <scored_item item_id="12" value="1"/>
      </scoring_item>
      <scoring_item item_id="116">
        <scored_item item_id="4" value="1"/>
        <scored_item item_id="8" value="1"/>
        <scored_item item_id="11" value="1"/>
      </scoring_item>
      <scoring_item item_id="117">
        <scored_item item_id="10" value="1"/>
      </scoring_item>
      <scoring_item item_id="118">
        <scored_item item_id="1" value="1"/>
        <scored_item item_id="3" value="1"/>
        <scored_item item_id="5" value="1"/>
        <scored_item item_id="6" value="1"/>
        <scored_item item_id="7" value="1"/>
        <scored_item item_id="8" value="1"/>
        <scored_item item_id="9" value="1"/>
        <scored_item item_id="11" value="1"/>
        <scored_item item_id="12" value="1"/>
      </scoring_item>
      <scoring_item item_id="119">
        <scored_item item_id="2" value="1"/>
        <scored_item item_id="4" value="1"/>
      </scoring_item>
      <scoring_item item_id="120">
        <scored_item item_id="1" value="1"/>
        <scored_item item_id="3" value="1"/>
        <scored_item item_id="4" value="1"/>
        <scored_item item_id="5" value="1"/>
        <scored_item item_id="6" value="1"/>
        <scored_item item_id="7" value="1"/>
        <scored_item item_id="8" value="1"/>
        <scored_item item_id="9" value="1"/>
        <scored_item item_id="10" value="1"/>
        <scored_item item_id="11" value="1"/>
        <scored_item item_id="12" value="1"/>
      </scoring_item>
      <scoring_item item_id="121">
        <scored_item item_id="2" value="1"/>
      </scoring_item>
      <scoring_item item_id="122">
        <scored_item item_id="1" value="1"/>
        <scored_item item_id="2" value="1"/>
        <scored_item item_id="3" value="1"/>
        <scored_item item_id="4" value="1"/>
        <scored_item item_id="5" value="1"/>
        <scored_item item_id="6" value="1"/>
        <scored_item item_id="7" value="1"/>
        <scored_item item_id="8" value="1"/>
        <scored_item item_id="9" value="1"/>
        <scored_item item_id="10" value="1"/>
        <scored_item item_id="11" value="1"/>
      </scoring_item>
      <scoring_item item_id="123">
        <scored_item item_id="12" value="1"/>
      </scoring_item>
      <scoring_item item_id="125">
        <scored_item item_id="2" value="1"/>
      </scoring_item>
      <scoring_item item_id="126">
        <scored_item item_id="3" value="1"/>
        <scored_item item_id="11" value="1"/>
      </scoring_item>
      <scoring_item item_id="129">
        <scored_item item_id="6" value="1"/>
      </scoring_item>
      <scoring_item item_id="130">
        <scored_item item_id="1" value="1"/>
        <scored_item item_id="2" value="1"/>
        <scored_item item_id="3" value="1"/>
        <scored_item item_id="4" value="1"/>
        <scored_item item_id="5" value="1"/>
        <scored_item item_id="7" value="1"/>
        <scored_item item_id="8" value="1"/>
        <scored_item item_id="9" value="1"/>
        <scored_item item_id="10" value="1"/>
        <scored_item item_id="11" value="1"/>
        <scored_item item_id="12" value="1"/>
      </scoring_item>
      <scoring_item item_id="131">
        <scored_item item_id="2" value="1"/>
      </scoring_item>
      <scoring_item item_id="132">
        <scored_item item_id="1" value="1"/>
        <scored_item item_id="3" value="1"/>
        <scored_item item_id="4" value="1"/>
        <scored_item item_id="5" value="1"/>
        <scored_item item_id="6" value="1"/>
        <scored_item item_id="7" value="1"/>
        <scored_item item_id="8" value="1"/>
        <scored_item item_id="9" value="1"/>
        <scored_item item_id="10" value="1"/>
        <scored_item item_id="11" value="1"/>
        <scored_item item_id="12" value="1"/>
      </scoring_item>
      <scoring_item item_id="133">
        <scored_item item_id="2" value="1"/>
      </scoring_item>
      <scoring_item item_id="134">
        <scored_item item_id="1" value="1"/>
        <scored_item item_id="3" value="1"/>
        <scored_item item_id="4" value="1"/>
        <scored_item item_id="5" value="1"/>
        <scored_item item_id="6" value="1"/>
        <scored_item item_id="7" value="1"/>
        <scored_item item_id="8" value="1"/>
        <scored_item item_id="9" value="1"/>
        <scored_item item_id="10" value="1"/>
        <scored_item item_id="11" value="1"/>
        <scored_item item_id="12" value="1"/>
      </scoring_item>
      <scoring_item item_id="136">
        <scored_item item_id="1" value="1"/>
        <scored_item item_id="5" value="1"/>
        <scored_item item_id="8" value="1"/>
      </scoring_item>
      <scoring_item item_id="137">
        <scored_item item_id="2" value="1"/>
        <scored_item item_id="3" value="1"/>
        <scored_item item_id="4" value="1"/>
        <scored_item item_id="6" value="1"/>
        <scored_item item_id="7" value="1"/>
        <scored_item item_id="9" value="1"/>
        <scored_item item_id="10" value="1"/>
        <scored_item item_id="11" value="1"/>
        <scored_item item_id="12" value="1"/>
      </scoring_item>
      <scoring_item item_id="138">
        <scored_item item_id="1" value="1"/>
        <scored_item item_id="2" value="1"/>
        <scored_item item_id="3" value="1"/>
        <scored_item item_id="5" value="1"/>
        <scored_item item_id="6" value="1"/>
        <scored_item item_id="7" value="1"/>
        <scored_item item_id="8" value="1"/>
        <scored_item item_id="9" value="1"/>
        <scored_item item_id="10" value="1"/>
        <scored_item item_id="12" value="1"/>
      </scoring_item>
      <scoring_item item_id="139">
        <scored_item item_id="4" value="1"/>
        <scored_item item_id="11" value="1"/>
      </scoring_item>
      <scoring_item item_id="140">
        <scored_item item_id="12" value="1"/>
      </scoring_item>
      <scoring_item item_id="141">
        <scored_item item_id="4" value="1"/>
        <scored_item item_id="5" value="1"/>
        <scored_item item_id="7" value="1"/>
        <scored_item item_id="11" value="1"/>
      </scoring_item>
      <scoring_item item_id="142">
        <scored_item item_id="1" value="1"/>
        <scored_item item_id="2" value="1"/>
        <scored_item item_id="3" value="1"/>
        <scored_item item_id="6" value="1"/>
        <scored_item item_id="8" value="1"/>
        <scored_item item_id="9" value="1"/>
        <scored_item item_id="10" value="1"/>
        <scored_item item_id="11" value="1"/>
      </scoring_item>
      <scoring_item item_id="143">
        <scored_item item_id="4" value="1"/>
        <scored_item item_id="11" value="1"/>
      </scoring_item>
      <scoring_item item_id="144">
        <scored_item item_id="3" value="1"/>
        <scored_item item_id="4" value="1"/>
        <scored_item item_id="9" value="1"/>
        <scored_item item_id="12" value="1"/>
      </scoring_item>
      <scoring_item item_id="145">
        <scored_item item_id="1" value="1"/>
        <scored_item item_id="2" value="1"/>
        <scored_item item_id="4" value="1"/>
        <scored_item item_id="5" value="1"/>
        <scored_item item_id="6" value="1"/>
        <scored_item item_id="7" value="1"/>
        <scored_item item_id="8" value="1"/>
        <scored_item item_id="10" value="1"/>
      </scoring_item>
      <scoring_item item_id="161">
        <scored_item item_id="5" value="1"/>
        <scored_item item_id="7" value="1"/>
        <scored_item item_id="8" value="1"/>
      </scoring_item>
    </container>
    <container type="numeric"/>
    <container type="dependency"/>
    <container type="filter"/>
    <container type="text"/>
  </descriptions>
  <media base_path="C:\Users\svannoort\Documents\Lucid keys\Banchinae_genera_matrix_key\Media">
    <media_item media_id="22" path="http://www.waspweb.org/Ichneumonoidea/Ichneumonidae/Banchinae/Apophua/index.htm" type="text" path_type="url">
      <media_details item_id="1" media_index="0" publish="true" revision="false"/>
    </media_item>
    <media_item media_id="24" path="http://www.waspweb.org/Ichneumonoidea/Ichneumonidae/Banchinae/Atropha/index.htm" type="text" path_type="url">
      <media_details item_id="2" media_index="0" publish="true" revision="false"/>
    </media_item>
    <media_item media_id="25" path="http://www.waspweb.org/Ichneumonoidea/Ichneumonidae/Banchinae/Cryptopimpla/index.htm" type="text" path_type="url">
      <media_details item_id="3" media_index="0" publish="true" revision="false"/>
    </media_item>
    <media_item media_id="29" path="http://www.waspweb.org/Ichneumonoidea/Ichneumonidae/Banchinae/Exetastes/index.htm" type="text" path_type="url">
      <media_details item_id="4" media_index="0" publish="true" revision="false"/>
    </media_item>
    <media_item media_id="30" path="http://www.waspweb.org/Ichneumonoidea/Ichneumonidae/Banchinae/Glyptopimpla/index.htm" type="text" path_type="url">
      <media_details item_id="5" media_index="0" publish="true" revision="false"/>
    </media_item>
    <media_item media_id="32" path="http://www.waspweb.org/Ichneumonoidea/Ichneumonidae/Banchinae/Himertosoma/index.htm" type="text" path_type="url">
      <media_details item_id="6" media_index="0" publish="true" revision="false"/>
    </media_item>
    <media_item media_id="33" path="http://www.waspweb.org/Ichneumonoidea/Ichneumonidae/Banchinae/Lissonota/index.htm" type="text" path_type="url">
      <media_details item_id="7" media_index="0" publish="true" revision="false"/>
    </media_item>
    <media_item media_id="35" path="http://www.waspweb.org/Ichneumonoidea/Ichneumonidae/Banchinae/Sjostedtiella/index.htm" type="text" path_type="url">
      <media_details item_id="8" media_index="0" publish="true" revision="false"/>
    </media_item>
    <media_item media_id="36" path="http://www.waspweb.org/Ichneumonoidea/Ichneumonidae/Banchinae/Spilopimpla/index.htm" type="text" path_type="url">
      <media_details item_id="9" media_index="0" publish="true" revision="false"/>
    </media_item>
    <media_item media_id="39" path="http://www.waspweb.org/Ichneumonoidea/Ichneumonidae/Banchinae/Syzeuctus/index.htm" type="text" path_type="url">
      <media_details item_id="10" media_index="0" publish="true" revision="false"/>
    </media_item>
    <media_item media_id="41" path="http://www.waspweb.org/Ichneumonoidea/Ichneumonidae/Banchinae/Tetractenion/index.htm" type="text" path_type="url">
      <media_details item_id="11" media_index="0" publish="true" revision="false"/>
    </media_item>
    <media_item media_id="42" path="http://www.waspweb.org/Ichneumonoidea/Ichneumonidae/Banchinae/Tossinola/index.htm" type="text" path_type="url">
      <media_details item_id="12" media_index="0" publish="true" revision="false"/>
    </media_item>
    <media_item media_id="43" path="Images/Apophua_testacea_137c.jpg" type="image" path_type="file" thumb_path="Thumbs/Apophua_testacea_137c.jpg">
      <media_details item_id="1" media_index="0" caption="Apophua testaceae" copyright="© Simon van Noort (Iziko Museums of South Africa)" publish="true" revision="false"/>
    </media_item>
    <media_item media_id="45" path="Images/areolet absent.jpg" type="image" path_type="file" thumb_path="Thumbs/areolet absent.jpg">
      <media_details item_id="67" media_index="0" copyright="Photograph by Terry Reynolds Berry © Iziko Museums of South Africa." publish="true" revision="false"/>
    </media_item>
    <media_item media_id="47" path="Images/areolet present.jpg" type="image" path_type="file" thumb_path="Thumbs/areolet present.jpg">
      <media_details item_id="66" media_index="0" copyright="Photograph by Terry Reynolds Berry © Iziko Museums of South Africa." publish="true" revision="false"/>
    </media_item>
    <media_item media_id="48" path="Images/areolet rhomboidal.jpg" type="image" path_type="file" thumb_path="Thumbs/areolet rhomboidal.jpg">
      <media_details item_id="69" media_index="0" copyright="Photograph by Terry Reynolds Berry © Iziko Museums of South Africa." publish="true" revision="false"/>
    </media_item>
    <media_item media_id="49" path="Images/areolet truncate-shaped.jpg" type="image" path_type="file" thumb_path="Thumbs/areolet truncate-shaped.jpg">
      <media_details item_id="70" media_index="0" copyright="Photograph by Terry Reynolds Berry © Iziko Museums of South Africa." publish="true" revision="false"/>
    </media_item>
    <media_item media_id="50" path="Images/Atreolet_stalked_triangular.jpg" type="image" path_type="file" thumb_path="Thumbs/Atreolet_stalked_triangular.jpg">
      <media_details item_id="71" media_index="0" copyright="Photograph by Terry Reynolds Berry © Iziko Museums of South Africa." publish="true" revision="false"/>
    </media_item>
    <media_item media_id="51" path="Images/Atropha_amabilis_126c.jpg" type="image" path_type="file" thumb_path="Thumbs/Atropha_amabilis_126c.jpg">
      <media_details item_id="2" media_index="0" caption="Atropha amabilis" copyright="© Simon van Noort (Iziko Museums of South Africa)" publish="true" revision="false"/>
    </media_item>
    <media_item media_id="52" path="Images/clypeus invag.jpg" type="image" path_type="file" thumb_path="Thumbs/clypeus invag.jpg">
      <media_details item_id="18" media_index="0" copyright="Photograph by Terry Reynolds Berry © Iziko Museums of South Africa." publish="true" revision="false"/>
    </media_item>
    <media_item media_id="53" path="Images/clypeus normal.jpg" type="image" path_type="file" thumb_path="Thumbs/clypeus normal.jpg">
      <media_details item_id="19" media_index="0" copyright="Photograph by Terry Reynolds Berry © Iziko Museums of South Africa." publish="true" revision="false"/>
    </media_item>
    <media_item media_id="54" path="Images/Cryptopimpla_onyxi_habitus_220.jpg" type="image" path_type="file" thumb_path="Thumbs/Cryptopimpla_onyxi_habitus_220.jpg">
      <media_details item_id="3" media_index="0" caption="Cryptopimpla onyxi" copyright="© Terry Reynolds (Iziko Museums of South Africa)" publish="true" revision="false"/>
    </media_item>
    <media_item media_id="55" path="Images/epomia strong.jpg" type="image" path_type="file" thumb_path="Thumbs/epomia strong.jpg">
      <media_details item_id="113" media_index="0" copyright="Photograph by Terry Reynolds Berry © Iziko Museums of South Africa." publish="true" revision="false"/>
    </media_item>
    <media_item media_id="57" path="Images/epomia weak.jpg" type="image" path_type="file" thumb_path="Thumbs/epomia weak.jpg">
      <media_details item_id="114" media_index="0" copyright="Photograph by Terry Reynolds Berry © Iziko Museums of South Africa." publish="true" revision="false"/>
    </media_item>
    <media_item media_id="58" path="Images/Epomia_absent.jpg" type="image" path_type="file" thumb_path="Thumbs/Epomia_absent.jpg">
      <media_details item_id="115" media_index="0" copyright="Photograph by Terry Reynolds Berry © Iziko Museums of South Africa." publish="true" revision="false"/>
    </media_item>
    <media_item media_id="60" path="Images/Exetastes_madecassus_151a.jpg" type="image" path_type="file" thumb_path="Thumbs/Exetastes_madecassus_151a.jpg">
      <media_details item_id="4" media_index="0" caption="Exetastes madecassus" copyright="© Simon van Noort (Iziko Museums of South Africa)" publish="true" revision="false"/>
    </media_item>
    <media_item media_id="61" path="Images/flagellum tapered.jpg" type="image" path_type="file" thumb_path="Thumbs/flagellum tapered.jpg">
      <media_details item_id="21" media_index="0" copyright="Photograph by Terry Reynolds Berry © Iziko Museums of South Africa." publish="true" revision="false"/>
    </media_item>
    <media_item media_id="62" path="Images/flagellum untapered.jpg" type="image" path_type="file" thumb_path="Thumbs/flagellum untapered.jpg">
      <media_details item_id="107" media_index="0" copyright="Photograph by Terry Reynolds Berry © Iziko Museums of South Africa." publish="true" revision="false"/>
    </media_item>
    <media_item media_id="63" path="Images/Glymma_absent.jpg" type="image" path_type="file" thumb_path="Thumbs/Glymma_absent.jpg">
      <media_details item_id="131" media_index="0" copyright="Photograph by Terry Reynolds Berry © Iziko Museums of South Africa." publish="true" revision="false"/>
    </media_item>
    <media_item media_id="64" path="Images/Glymma_present.jpg" type="image" path_type="file" thumb_path="Thumbs/Glymma_present.jpg">
      <media_details item_id="132" media_index="0" copyright="Photograph by Terry Reynolds Berry © Iziko Museums of South Africa." publish="true" revision="false"/>
    </media_item>
    <media_item media_id="73" path="Images/Himertosoma_rutshuruense_320c.jpeg" type="image" path_type="file" thumb_path="Thumbs/Himertosoma_rutshuruense_320c.jpeg">
      <media_details item_id="6" media_index="0" caption="Himertosoma rutshuruensis" copyright="© Simon van Noort (Iziko Museums of South Africa)" publish="true" revision="false"/>
    </media_item>
    <media_item media_id="74" path="Images/Lissonota_pectinata_325a.jpg" type="image" path_type="file" thumb_path="Thumbs/Lissonota_pectinata_325a.jpg">
      <media_details item_id="7" media_index="0" caption="Lissonota pectinata" copyright="© Simon van Noort (Iziko Museums of South Africa)" publish="true" revision="false"/>
    </media_item>
    <media_item media_id="162" path="Images/Lissonota_pectinata_325c.jpg" type="image" path_type="file" thumb_path="Thumbs/Lissonota_pectinata_325c.jpg">
      <media_details item_id="161" media_index="0" copyright="Photograph © Simon van Noort (Iziko Museums of South Africa)." publish="true" revision="false"/>
    </media_item>
    <media_item media_id="76" path="Images/lower tooth equal to upper.jpg" type="image" path_type="file" thumb_path="Thumbs/lower tooth equal to upper.jpg">
      <media_details item_id="15" media_index="0" copyright="Photograph by Terry Reynolds Berry © Iziko Museums of South Africa." publish="true" revision="false"/>
    </media_item>
    <media_item media_id="77" path="Images/lower tooth longer than upper.jpg" type="image" path_type="file" thumb_path="Thumbs/lower tooth longer than upper.jpg">
      <media_details item_id="16" media_index="0" copyright="Photograph by Terry Reynolds Berry © Iziko Museums of South Africa." publish="true" revision="false"/>
    </media_item>
    <media_item media_id="79" path="Images/lower tooth shorter than upper.jpg" type="image" path_type="file" thumb_path="Thumbs/lower tooth shorter than upper.jpg">
      <media_details item_id="14" media_index="0" copyright="Photograph by Terry Reynolds Berry © Iziko Museums of South Africa." publish="true" revision="false"/>
    </media_item>
    <media_item media_id="80" path="Images/Malar space long.jpg" type="image" path_type="file" thumb_path="Thumbs/Malar space long.jpg">
      <media_details item_id="109" media_index="0" copyright="Photograph by Terry Reynolds Berry © Iziko Museums of South Africa." publish="true" revision="false"/>
    </media_item>
    <media_item media_id="81" path="Images/Malar space medium.jpg" type="image" path_type="file" thumb_path="Thumbs/Malar space medium.jpg">
      <media_details item_id="108" media_index="0" copyright="Photograph by Terry Reynolds Berry © Iziko Museums of South Africa." publish="true" revision="false"/>
    </media_item>
    <media_item media_id="82" path="Images/mesopleuron high.jpg" type="image" path_type="file" thumb_path="Thumbs/mesopleuron high.jpg">
      <media_details item_id="116" media_index="0" copyright="Photograph by Terry Reynolds Berry © Iziko Museums of South Africa." publish="true" revision="false"/>
    </media_item>
    <media_item media_id="83" path="Images/mesopleuron wide.jpg" type="image" path_type="file" thumb_path="Thumbs/mesopleuron wide.jpg">
      <media_details item_id="38" media_index="0" copyright="Photograph by Terry Reynolds Berry © Iziko Museums of South Africa." publish="true" revision="false"/>
    </media_item>
    <media_item media_id="84" path="Images/Nervellus above middle.jpg" type="image" path_type="file" thumb_path="Thumbs/Nervellus above middle.jpg">
      <media_details item_id="139" media_index="0" copyright="Photograph by Terry Reynolds Berry © Iziko Museums of South Africa." publish="true" revision="true"/>
    </media_item>
    <media_item media_id="85" path="Images/Nervellus below middle.jpg" type="image" path_type="file" thumb_path="Thumbs/Nervellus below middle.jpg">
      <media_details item_id="138" media_index="0" copyright="Photograph by Terry Reynolds Berry © Iziko Museums of South Africa." publish="true" revision="false"/>
    </media_item>
    <media_item media_id="86" path="Images/Oblique grooves absent.jpg" type="image" path_type="file" thumb_path="Thumbs/Oblique grooves absent.jpg">
      <media_details item_id="137" media_index="0" copyright="Photograph by Terry Reynolds Berry © Iziko Museums of South Africa." publish="true" revision="false"/>
    </media_item>
    <media_item media_id="88" path="Images/Oblique grooves present.jpg" type="image" path_type="file" thumb_path="Thumbs/Oblique grooves present.jpg">
      <media_details item_id="136" media_index="0" copyright="Photograph by Terry Reynolds Berry © Iziko Museums of South Africa." publish="true" revision="false"/>
    </media_item>
    <media_item media_id="89" path="Images/Occ carina curved.jpg" type="image" path_type="file" thumb_path="Thumbs/Occ carina curved.jpg">
      <media_details item_id="110" media_index="0" copyright="Photograph by Terry Reynolds Berry © Iziko Museums of South Africa." publish="true" revision="false"/>
    </media_item>
    <media_item media_id="90" path="Images/Occ carina straight.jpg" type="image" path_type="file" thumb_path="Thumbs/Occ carina straight.jpg">
      <media_details item_id="91" media_index="0" copyright="Photograph by Terry Reynolds Berry © Iziko Museums of South Africa." publish="true" revision="false"/>
    </media_item>
    <media_item media_id="92" path="Images/Occipital carina joins AT mand base.jpg" type="image" path_type="file" thumb_path="Thumbs/Occipital carina joins AT mand base.jpg">
      <media_details item_id="111" media_index="0" copyright="Photograph by Terry Reynolds Berry © Iziko Museums of South Africa." publish="true" revision="false"/>
    </media_item>
    <media_item media_id="93" path="Images/Occipital carina joins before mand base.jpg" type="image" path_type="file" thumb_path="Thumbs/Occipital carina joins before mand base.jpg">
      <media_details item_id="112" media_index="0" copyright="Photograph by Terry Reynolds Berry © Iziko Museums of South Africa." publish="true" revision="false"/>
    </media_item>
    <media_item media_id="94" path="Images/Occipital complete.jpg" type="image" path_type="file" thumb_path="Thumbs/Occipital complete.jpg">
      <media_details item_id="28" media_index="0" copyright="Photograph by Terry Reynolds Berry © Iziko Museums of South Africa." publish="true" revision="false"/>
    </media_item>
    <media_item media_id="95" path="Images/occipital_interrupted.jpg" type="image" path_type="file" thumb_path="Thumbs/occipital_interrupted.jpg">
      <media_details item_id="27" media_index="0" copyright="Photograph by Terry Reynolds Berry © Iziko Museums of South Africa." publish="true" revision="false"/>
    </media_item>
    <media_item media_id="96" path="Images/ovipositor long.jpg" type="image" path_type="file" thumb_path="Thumbs/ovipositor long.jpg">
      <media_details item_id="145" media_index="0" copyright="Photograph by Terry Reynolds Berry © Iziko Museums of South Africa." publish="true" revision="false"/>
    </media_item>
    <media_item media_id="97" path="Images/ovipositor medium.jpg" type="image" path_type="file" thumb_path="Thumbs/ovipositor medium.jpg">
      <media_details item_id="144" media_index="0" copyright="Photograph by Terry Reynolds Berry © Iziko Museums of South Africa." publish="true" revision="false"/>
    </media_item>
    <media_item media_id="98" path="Images/ovipositor short.jpg" type="image" path_type="file" thumb_path="Thumbs/ovipositor short.jpg">
      <media_details item_id="143" media_index="0" copyright="Photograph by Terry Reynolds Berry © Iziko Museums of South Africa." publish="true" revision="false"/>
    </media_item>
    <media_item media_id="99" path="Images/Propodeal spiracle circular.jpg" type="image" path_type="file" thumb_path="Thumbs/Propodeal spiracle circular.jpg">
      <media_details item_id="118" media_index="0" copyright="Photograph by Terry Reynolds Berry © Iziko Museums of South Africa." publish="true" revision="false"/>
    </media_item>
    <media_item media_id="100" path="Images/Propodeal spiracle elliptic.jpg" type="image" path_type="file" thumb_path="Thumbs/Propodeal spiracle elliptic.jpg">
      <media_details item_id="117" media_index="0" copyright="Photograph by Terry Reynolds Berry © Iziko Museums of South Africa." publish="true" revision="false"/>
    </media_item>
    <media_item media_id="102" path="Images/Propodeal spiracle_elongate.jpg" type="image" path_type="file" thumb_path="Thumbs/Propodeal spiracle_elongate.jpg">
      <media_details item_id="119" media_index="0" publish="true" revision="false"/>
    </media_item>
    <media_item media_id="103" path="Images/Propodeum no carinae.jpg" type="image" path_type="file" thumb_path="Thumbs/Propodeum no carinae.jpg">
      <media_details item_id="121" media_index="0" copyright="Photograph by Terry Reynolds Berry © Iziko Museums of South Africa." publish="true" revision="false"/>
    </media_item>
    <media_item media_id="104" path="Images/Propodeum with carinae.jpg" type="image" path_type="file" thumb_path="Thumbs/Propodeum with carinae.jpg">
      <media_details item_id="120" media_index="0" copyright="Photograph by Terry Reynolds Berry © Iziko Museums of South Africa." publish="true" revision="false"/>
    </media_item>
    <media_item media_id="105" path="Images/Sjostedtiella_rubrithorax_315a.jpeg" type="image" path_type="file" thumb_path="Thumbs/Sjostedtiella_rubrithorax_315a.jpeg">
      <media_details item_id="8" media_index="0" copyright="© Simon van Noort (Iziko Museums of South Africa)" publish="true" revision="false"/>
    </media_item>
    <media_item media_id="106" path="Images/Spilopimpla_spinata_324a.jpeg" type="image" path_type="file" thumb_path="Thumbs/Spilopimpla_spinata_324a.jpeg">
      <media_details item_id="9" media_index="0" caption="Spilopimpla spinata" copyright="© Simon van Noort (Iziko Museums of South Africa)" publish="true" revision="false"/>
    </media_item>
    <media_item media_id="127" path="Images/spiracle before middle.jpg" type="image" path_type="file" thumb_path="Thumbs/spiracle before middle.jpg">
      <media_details item_id="134" media_index="0" publish="true" revision="false"/>
    </media_item>
    <media_item media_id="146" path="Images/spiracle behind middle.jpg" type="image" path_type="file" thumb_path="Thumbs/spiracle behind middle.jpg">
      <media_details item_id="133" media_index="0" copyright="Photograph by Terry Reynolds Berry © Iziko Museums of South Africa." publish="true" revision="false"/>
    </media_item>
    <media_item media_id="147" path="Images/submet lobe rounded.jpg" type="image" path_type="file" thumb_path="Thumbs/submet lobe rounded.jpg">
      <media_details item_id="123" media_index="0" copyright="Photograph by Terry Reynolds Berry © Iziko Museums of South Africa." publish="true" revision="false"/>
    </media_item>
    <media_item media_id="148" path="Images/submet lobe tooth.jpg" type="image" path_type="file" thumb_path="Thumbs/submet lobe tooth.jpg">
      <media_details item_id="122" media_index="0" copyright="Photograph by Terry Reynolds Berry © Iziko Museums of South Africa." publish="true" revision="false"/>
    </media_item>
    <media_item media_id="149" path="Images/Syzeuctus_namaquensis_lateral.jpg" type="image" path_type="file" thumb_path="Thumbs/Syzeuctus_namaquensis_lateral.jpg">
      <media_details item_id="10" media_index="0" caption="Syzeuctus namaquensis" copyright="© Simon van Noort (Iziko Museums of South Africa)" publish="true" revision="false"/>
    </media_item>
    <media_item media_id="150" path="Images/Tarsal claw simple.jpg" type="image" path_type="file" thumb_path="Thumbs/Tarsal claw simple.jpg">
      <media_details item_id="141" media_index="0" publish="true" revision="false"/>
    </media_item>
    <media_item media_id="151" path="Images/tarsal claws pectinate.jpg" type="image" path_type="file" thumb_path="Thumbs/tarsal claws pectinate.jpg">
      <media_details item_id="142" media_index="0" copyright="Photograph by Terry Reynolds Berry © Iziko Museums of South Africa." publish="true" revision="false"/>
    </media_item>
    <media_item media_id="152" path="Images/tarsal claws simple lobe.jpg" type="image" path_type="file" thumb_path="Thumbs/tarsal claws simple lobe.jpg">
      <media_details item_id="140" media_index="0" copyright="Photograph by Terry Reynolds Berry © Iziko Museums of South Africa." publish="true" revision="false"/>
    </media_item>
    <media_item media_id="153" path="Images/Tergite 1 slender.jpg" type="image" path_type="file" thumb_path="Thumbs/Tergite 1 slender.jpg">
      <media_details item_id="125" media_index="0" copyright="Photograph by Terry Reynolds Berry © Iziko Museums of South Africa." publish="true" revision="false"/>
    </media_item>
    <media_item media_id="154" path="Images/Tergite 1 stout only moderately narrowed.jpg" type="image" path_type="file" thumb_path="Thumbs/Tergite 1 stout only moderately narrowed.jpg">
      <media_details item_id="101" media_index="0" copyright="Photograph by Terry Reynolds Berry © Iziko Museums of South Africa." publish="true" revision="false"/>
    </media_item>
    <media_item media_id="155" path="Images/tergite 1 strongly narrowed.jpg" type="image" path_type="file" thumb_path="Thumbs/tergite 1 strongly narrowed.jpg">
      <media_details item_id="126" media_index="0" copyright="Photograph by Terry Reynolds Berry © Iziko Museums of South Africa." publish="true" revision="false"/>
    </media_item>
    <media_item media_id="156" path="Images/tergite nonstriate.jpg" type="image" path_type="file" thumb_path="Thumbs/tergite nonstriate.jpg">
      <media_details item_id="130" media_index="0" copyright="Photograph by Terry Reynolds Berry © Iziko Museums of South Africa." publish="true" revision="false"/>
    </media_item>
    <media_item media_id="157" path="Images/tergite striate.jpg" type="image" path_type="file" thumb_path="Thumbs/tergite striate.jpg">
      <media_details item_id="129" media_index="0" copyright="Photograph by Terry Reynolds Berry © Iziko Museums of South Africa." publish="true" revision="false"/>
    </media_item>
    <media_item media_id="158" path="Images/Tetractenion_pascali.jpg" type="image" path_type="file" thumb_path="Thumbs/Tetractenion_pascali.jpg">
      <media_details item_id="11" media_index="0" caption="Tetractenion pascali" copyright="© Terry Reynolds (Iziko Museums of South Africa)" publish="true" revision="false"/>
    </media_item>
    <media_item media_id="159" path="Images/Tossinola_lamellata_386c.jpeg" type="image" path_type="file" thumb_path="Thumbs/Tossinola_lamellata_386c.jpeg">
      <media_details item_id="12" media_index="0" caption="Tossinola lamellata" copyright="© Simon van Noort (Iziko Museums of South Africa)" publish="true" revision="false"/>
    </media_item>
    <media_item media_id="160" path="Images/Zygoglypta_minor_388c.jpeg" type="image" path_type="file" thumb_path="Thumbs/Zygoglypta_minor_388c.jpeg">
      <media_details item_id="5" media_index="0" caption="Glyptopimpla minor" copyright="© Simon van Noort (Iziko Museums of South Africa)" publish="true" revision="false"/>
    </media_item>
  </media>
</lif3_key>
